# Supplementary material for: PIMT/NCOA6IP Deletion in the Mouse Heart Causes Delayed Cardiomyopathy Attributable to Perturbation in Energy Metabolism
Source: Int J Mol Sci. 2018 May 16;19(5):1485. doi: 10.3390/ijms19051485 (PMC5983783; doi:10.3390/ijms19051485)
Supplement: Supplementary file 1 [file ijms-19-01485-s001.zip]

Archive with 7 entries (6 files):
- ijms-306114-supplementary/
- ijms-306114-supplementary/Figures S1&2.pdf
- ijms-306114-supplementary/S1 table  genes down-regulated in 2 month csPIMTKO heart-3-3-18.xlsx
- ijms-306114-supplementary/S2 table genes up-regulated in  2-month csPIMTKO heart-3-3-18.xlsx
- ijms-306114-supplementary/S3. Table    Genes down-regulated in 6-month csPIMTKO heart-3-3-18.xlsx
- ijms-306114-supplementary/S4. Table    Genes up-regulated in 6-month csPIMTKO heart-3-3-18.xlsx
- ijms-306114-supplementary/S5 Table Selected primers used for qPCR.docx
