# Supplementary material for: PIMT/NCOA6IP Deletion in the Mouse Heart Causes Delayed Cardiomyopathy Attributable to Perturbation in Energy Metabolism
Source: Int J Mol Sci. 2018 May 16;19(5):1485. doi: 10.3390/ijms19051485 (PMC5983783; doi:10.3390/ijms19051485)
Supplement: Supplementary file 1 [file ijms-19-01485-s001.zip › ijms-306114-supplementary/S1 table genes down-regulated in 2 month csPIMTKO heart-3-3-18.xlsx]

## Sheet: Sheet1
	S1 table genes down-regulated in 2 month csPIMTKO heart
GeneSymbol	Description	WT	2 month KO	KO/WT	fold change	Log2 Fold Change	p-value
Tmx3	thioredoxin-related transmembrane protein 3	3173.98	603.194	0.190043	0.307324	-1.70217	0.0497211
Gpcpd1	glycerophosphocholine phosphodiesterase GDE1 homolog (S. cerevisiae)	12267.4	2348.73	0.191461	0.307185	-1.70282	0.048848
Sacm1l	SAC1 (suppressor of actin mutations 1, homolog)-like (S. cerevisiae)	3425.6	650.937	0.190021	0.307156	-1.70295	0.0495525
Dnajb4	DnaJ (Hsp40) homolog, subfamily B, member 4	5311.44	1010.76	0.190298	0.306761	-1.70481	0.0489882
Phf3	PHD finger protein 3	3101.85	585.727	0.188832	0.306223	-1.70735	0.0491544
Usp15	ubiquitin specific peptidase 15	4681.11	886.159	0.189305	0.305982	-1.70848	0.0486591
Kif5b	kinesin family member 5B	13059.2	2480.31	0.189929	0.305702	-1.7098	0.0480457
Tia1	cytotoxic granule-associated RNA binding protein 1	1801.68	335.366	0.186141	0.305147	-1.71242	0.0493491
Hnrnpm	heterogeneous nuclear ribonucleoprotein M	3053.76	572.918	0.187611	0.305097	-1.71266	0.0485713
Pttg1	pituitary tumor-transforming gene 1	1516.57	280.637	0.185046	0.30477	-1.71421	0.0494861
St8sia4	ST8 alpha-N-acetyl-neuraminide alpha-2,8-sialyltransferase 4	1977.73	367.972	0.186058	0.304755	-1.71428	0.048977
Cul2	cullin 2	2482.68	462.293	0.186207	0.304244	-1.7167	0.0483675
Jmjd1c	jumonji domain containing 1C	5839.58	1095.76	0.187644	0.304136	-1.71721	0.047543
Kctd12b	potassium channel tetramerisation domain containing 12b	1373.16	251.525	0.183172	0.303428	-1.72057	0.0489857
Cxadr	coxsackie virus and adenovirus receptor	6318.77	1179.6	0.186683	0.303141	-1.72194	0.04698
Zfp191	zinc finger protein 191	2431.16	449.484	0.184885	0.303043	-1.7224	0.0477605
Akap11	A kinase (PRKA) anchor protein 11	6453.6	1204.06	0.186572	0.303014	-1.72254	0.0469033
Wbp5	WW domain binding protein 5	1050.27	189.808	0.180724	0.302522	-1.72489	0.049203
Sp4	trans-acting transcription factor 4	1112.96	201.453	0.181007	0.302451	-1.72523	0.0489979
Jak2	Janus kinase 2	2302.34	423.866	0.184102	0.302446	-1.72525	0.047521
Atp11b	ATPase, class VI, type 11B	1804.26	330.709	0.183293	0.302439	-1.72528	0.0479033
Cfdp1	craniofacial development protein 1	1301.02	236.387	0.181693	0.302279	-1.72605	0.048499
Kbtbd3	kelch repeat and BTB (POZ) domain containing 3	839.869	150.216	0.178857	0.302258	-1.72615	0.0497934
Kcnq1ot1	KCNQ1 overlapping transcript 1	5093.32	939.725	0.184502	0.30131	-1.73068	0.0461579
Kitl	kit ligand	5085.59	937.396	0.184324	0.301143	-1.73148	0.046073
Rap2c	RAP2C, member of RAS oncogene family	1353.41	244.538	0.180683	0.301131	-1.73154	0.0477958
Ankrd12	ankyrin repeat domain 12	1819.72	330.709	0.181736	0.300929	-1.73251	0.0470945
Ccdc25	coiled-coil domain containing 25	1254.65	225.907	0.180055	0.300903	-1.73263	0.0478564
Ddx50	DEAD (Asp-Glu-Ala-Asp) box polypeptide 50	2248.24	409.892	0.182317	0.300815	-1.73305	0.0467025
Far1	fatty acyl CoA reductase 1	1924.49	349.34	0.181524	0.300536	-1.73439	0.0467951
Ammecr1	Alport syndrome, mental retardation, midface hypoplasia and elliptocytosis chromosomal region gene 1	854.468	151.381	0.177164	0.30052	-1.73447	0.0487919
Eif1a	eukaryotic translation initiation factor 1A	1057.99	188.644	0.178303	0.300176	-1.73612	0.0479271
Tnfaip8	tumor necrosis factor, alpha-induced protein 8	3704.7	676.555	0.182621	0.299989	-1.73702	0.0457177
Ccdc85a	coiled-coil domain containing 85A	1022.79	181.657	0.17761	0.299723	-1.7383	0.0477857
Usp37	ubiquitin specific peptidase 37	1283.85	229.4	0.178681	0.29948	-1.73947	0.0470512
Abcb7	ATP-binding cassette, sub-family B (MDR/TAP), member 7	4337.61	790.673	0.182283	0.299416	-1.73978	0.045299
Esco1	establishment of cohesion 1 homolog 1 (S. cerevisiae)	1669.43	299.268	0.179263	0.298889	-1.74232	0.0461887
4930534B04Rik	centrosomal protein 128	920.593	161.861	0.175822	0.29871	-1.74318	0.0475752
Senp6	SUMO/sentrin specific peptidase 6	4031.89	731.285	0.181375	0.298663	-1.74341	0.0449719
Cebpg	CCAAT/enhancer binding protein (C/EBP), gamma	1769.05	316.735	0.179042	0.298464	-1.74437	0.0458648
Obfc2a	nucleic acid binding protein 1	2450.91	441.333	0.180069	0.298439	-1.74449	0.0453627
Zfp719	zinc finger protein 719	611.439	104.802	0.171402	0.29798	-1.74671	0.04878
Clec1a	C-type lectin domain family 1, member a	1144.73	201.453	0.175983	0.297511	-1.74899	0.046311
Top2a	topoisomerase (DNA) II alpha	1299.31	229.4	0.176556	0.297395	-1.74955	0.0459385
Cmya5	cardiomyopathy associated 5	40084.4	7261.62	0.181158	0.297031	-1.75132	0.0434463
Zfp715	zinc finger protein 715	2461.21	439.004	0.178369	0.296806	-1.75241	0.0445284
Dnaja1	DnaJ (Hsp40) homolog, subfamily A, member 1	1562.95	275.979	0.176576	0.296586	-1.75348	0.0451308
Golga4	golgi autoantigen, golgin subfamily a, 4	17493.8	3152.21	0.18019	0.296312	-1.75481	0.043193
Ift81	intraflagellar transport 81	3152.52	561.273	0.17804	0.295922	-1.75671	0.0438093
Cul4b	cullin 4B	1589.57	279.472	0.175816	0.295792	-1.75734	0.0446947
Ggnbp2	gametogenetin binding protein 2	2484.4	440.168	0.177173	0.29564	-1.75809	0.0439303
Airn	antisense Igf2r RNA	678.422	115.282	0.169927	0.295548	-1.75853	0.0470265
Larp4	La ribonucleoprotein domain family, member 4	5425.66	967.672	0.178351	0.295371	-1.7594	0.0431262
Zfyve16	zinc finger, FYVE domain containing 16	2762.64	489.076	0.177032	0.295246	-1.76001	0.0436095
Clk4	CDC like kinase 4	1621.34	284.13	0.175244	0.295166	-1.7604	0.0443409
Pcnp	PEST proteolytic signal containing nuclear protein	1025.36	176.999	0.172621	0.294948	-1.76147	0.0452884
Uba3	ubiquitin-like modifier activating enzyme 3	3199.75	565.931	0.176867	0.294771	-1.76233	0.0432227
Ahsa2	AHA1, activator of heat shock protein ATPase 2	1549.21	270.156	0.174384	0.294528	-1.76352	0.0441048
Nol7	nucleolar protein 7	2152.92	377.287	0.175245	0.294193	-1.76517	0.0433961
F630028O10Rik	RIKEN cDNA F630028O10 gene	357.245	57.0589	0.159719	0.294175	-1.76525	0.0497854
Ebag9	estrogen receptor-binding fragment-associated gene 9	488.636	80.3482	0.164434	0.293929	-1.76646	0.0477253
Zfml	zinc finger, matrin-like	5843.88	1032.88	0.176746	0.293749	-1.76734	0.0422884
1700020I14Rik	RIKEN cDNA 1700020I14 gene	4996.28	880.337	0.176199	0.293412	-1.769	0.0422123
Eif5b	eukaryotic translation initiation factor 5B	2892.31	506.543	0.175134	0.293329	-1.76941	0.0426134
Ergic2	ERGIC and golgi 2	2650.14	463.458	0.174881	0.293289	-1.7696	0.0426889
Tmem167	transmembrane protein 167	1784.51	309.748	0.173576	0.29321	-1.76999	0.0431939
9930021J03Rik	RIKEN cDNA 9930021J03 gene	1312.19	225.907	0.17216	0.293146	-1.77031	0.0437537
Naa50	N(alpha)-acetyltransferase 50, NatE catalytic subunit	2681.06	468.116	0.174601	0.292993	-1.77106	0.0425304
Upf3b	UPF3 regulator of nonsense transcripts homolog B (yeast)	399.324	64.0457	0.160385	0.292951	-1.77127	0.048378
Arid4b	AT rich interactive domain 4B (RBP1-like)	2388.22	415.715	0.174069	0.292777	-1.77212	0.042561
C130022K22Rik	coiled-coil domain containing 174	373.561	59.3878	0.158977	0.292694	-1.77253	0.048669
Apc	adenomatosis polyposis coli	6001.03	1053.84	0.17561	0.292632	-1.77284	0.0417308
Pank3	pantothenate kinase 3	3827.5	669.568	0.174936	0.292595	-1.77302	0.0419995
Atm	ataxia telangiectasia mutated	2801.28	487.912	0.174174	0.292481	-1.77359	0.0422312
Gimap4	GTPase, IMAP family member 4	1396.35	238.716	0.170957	0.291699	-1.77745	0.0428996
Hook1	hook homolog 1 (Drosophila)	813.248	136.243	0.167529	0.291698	-1.77745	0.0443503
A430033K04Rik	RIKEN cDNA A430033K04 gene	296.273	45.4142	0.153285	0.291625	-1.77781	0.0497379
Rrm2b	ribonucleotide reductase M2 B (TP53 inducible)	2086.79	359.82	0.172427	0.291592	-1.77798	0.0421586
Mfap1a	microfibrillar-associated protein 1A	906.853	152.545	0.168214	0.291543	-1.77822	0.043919
Ctage5	CTAGE family, member 5	2845.08	492.57	0.17313	0.291444	-1.77871	0.0417094
Jhdm1d	lysine (K)-specific demethylase 7A	3639.43	631.141	0.173417	0.291224	-1.7798	0.0413753
Chd1	chromodomain helicase DNA binding protein 1	2194.14	377.287	0.171952	0.290985	-1.78098	0.0417936
Psmc6	proteasome (prosome, macropain) 26S subunit, ATPase, 6	5002.29	868.692	0.173659	0.290973	-1.78104	0.0410312
Gm12824	TraB domain containing 2B	2520.47	434.346	0.172328	0.290965	-1.78108	0.0416106
Nufip2	nuclear fragile X mental retardation protein interacting protein 2	5844.73	1015.42	0.173732	0.290857	-1.78162	0.0408893
Zcchc7	zinc finger, CCHC domain containing 7	857.903	143.229	0.166953	0.290736	-1.78222	0.043687
Rbm25	RNA binding motif protein 25	3032.29	522.846	0.172426	0.290627	-1.78276	0.0412502
Ccdc88a	coiled coil domain containing 88A	1539.76	262.005	0.17016	0.290507	-1.78336	0.0421203
Krr1	KRR1, small subunit (SSU) processome component, homolog (yeast)	1835.17	313.242	0.170688	0.290344	-1.78416	0.0417413
Acbd5	acyl-Coenzyme A binding domain containing 5	1603.31	272.485	0.169952	0.290145	-1.78516	0.0418712
Ctdspl2	CTD (carboxy-terminal domain, RNA polymerase II, polypeptide A) small phosphatase like 2	1396.35	236.387	0.169289	0.290099	-1.78538	0.0421115
Hibch	3-hydroxyisobutyryl-Coenzyme A hydrolase	3479.7	598.536	0.172008	0.289951	-1.78612	0.0408006
Tax1bp1	Tax1 (human T cell leukemia virus type I) binding protein 1	5198.95	896.64	0.172466	0.289777	-1.78698	0.0404373
Hltf	helicase-like transcription factor	1712.37	289.952	0.169328	0.289289	-1.78942	0.0413414
Gdap10	ganglioside-induced differentiation-associated-protein 10	596.84	96.6508	0.161938	0.289177	-1.78997	0.0442661
AW549877	expressed sequence AW549877	2056.74	349.34	0.169852	0.289162	-1.79005	0.0409998
Dmxl1	Dmx-like 1	8410.72	1447.43	0.172094	0.288944	-1.79114	0.0398259
Ddx26b	DEAD/H (Asp-Glu-Ala-Asp/His) box polypeptide 26B	1252.08	209.604	0.167405	0.288822	-1.79175	0.0417211
Asb5	ankyrin repeat and SOCs box-containing 5	1051.12	174.67	0.166174	0.288616	-1.79278	0.0420425
Setd2	SET domain containing 2	4284.36	732.45	0.170959	0.288593	-1.79289	0.0399963
Thoc7	THO complex 7 homolog (Drosophila)	1822.29	307.419	0.168699	0.288456	-1.79357	0.0408395
Eif3e	eukaryotic translation initiation factor 3, subunit E	3497.74	596.207	0.170455	0.288448	-1.79362	0.0400803
BC016423	NA	2731.72	462.293	0.169231	0.287788	-1.79692	0.0399991
Trip11	thyroid hormone receptor interactor 11	4852.86	825.607	0.170128	0.287615	-1.79779	0.0394566
D830005E20Rik	RIKEN cDNA D830005E20 gene	3225.51	546.135	0.169317	0.287508	-1.79833	0.0397061
Pcf11	cleavage and polyadenylation factor subunit homolog (S. cerevisiae)	2656.15	448.32	0.168785	0.287426	-1.79874	0.0398576
Srsf3	serine/arginine-rich splicing factor 3	3248.7	549.628	0.169184	0.287365	-1.79904	0.0396326
Zfp26	zinc finger protein 26	2016.37	337.695	0.167477	0.286937	-1.80119	0.0399651
Myo9a	myosin IXa	3811.19	642.786	0.168658	0.286563	-1.80308	0.0391265
Pkn2	protein kinase N2	4715.46	796.495	0.168911	0.286481	-1.80349	0.0389444
Zmym5	zinc finger, MYM-type 5	1632.51	271.321	0.166199	0.28646	-1.8036	0.0400646
Psip1	PC4 and SFRS1 interacting protein 1	1100.93	180.492	0.163945	0.286195	-1.80493	0.0407491
Strn3	striatin, calmodulin binding protein 3	6611.61	1116.72	0.168903	0.286078	-1.80552	0.0385833
Ubxn2a	UBX domain protein 2A	2774.66	464.622	0.167452	0.286035	-1.80573	0.0391585
Mga	MAX gene associated	7400.81	1249.47	0.168829	0.285902	-1.80641	0.0384555
Zfp157	zinc finger protein 157	574.512	90.8284	0.158097	0.285897	-1.80643	0.0427756
Trim33	tripartite motif-containing 33	1782.79	295.775	0.165905	0.285842	-1.80671	0.0396289
Lpar4	lysophosphatidic acid receptor 4	279.956	40.7563	0.145581	0.285474	-1.80857	0.0468096
Galnt1	UDP-N-acetyl-alpha-D-galactosamine:polypeptide N-acetylgalactosaminyltransferase 1	5281.39	886.159	0.167789	0.28525	-1.8097	0.0383099
Cenpc1	centromere protein C1	625.179	98.9797	0.158322	0.285211	-1.8099	0.042078
Fzd3	frizzled homolog 3 (Drosophila)	563.348	88.4995	0.157096	0.285152	-1.8102	0.0424902
Rmi1	RMI1, RecQ mediated genome instability 1, homolog (S. cerevisiae)	343.505	51.2365	0.149158	0.284738	-1.81229	0.0449726
Ccng1	cyclin G1	57864.2	9744.26	0.168399	0.284719	-1.81239	0.0375765
Glmn	glomulin, FKBP associated protein	198.374	26.7827	0.135011	0.284503	-1.81348	0.0491639
Atp11c	ATPase, class VI, type 11C	1362	222.413	0.163299	0.284446	-1.81377	0.0394444
Fbxo30	F-box and WD-40 domain protein 7	2532.49	419.208	0.165532	0.284405	-1.81398	0.0384964
Fam178a	family with sequence similarity 178, member A	3592.2	597.372	0.166297	0.284387	-1.81407	0.0381637
Rbpj	recombination signal binding protein for immunoglobulin kappa J region	1150.74	186.315	0.161908	0.283974	-1.81617	0.039583
Strbp	spermatid perinuclear RNA binding protein	2321.23	381.945	0.164544	0.283683	-1.81765	0.038262
Hnrpdl	heterogeneous nuclear ribonucleoprotein D-like	2822.75	465.787	0.165012	0.283638	-1.81788	0.0380303
Kpna3	karyopherin (importin) alpha 3	3998.4	662.582	0.165712	0.283637	-1.81788	0.0377413
Nebl	nebulette	9884.35	1645.39	0.166464	0.283395	-1.81912	0.0372146
Hook3	hook homolog 3 (Drosophila)	6294.73	1044.53	0.165937	0.28326	-1.8198	0.0373155
Capn7	calpain 7	3508.9	578.74	0.164935	0.283112	-1.82055	0.0375987
Zfp39	zinc finger protein 39	291.12	41.9208	0.143998	0.283077	-1.82073	0.0452415
Asf1a	anti-silencing function 1A histone chaperone	863.915	137.407	0.159052	0.283077	-1.82074	0.0399125
Psme4	proteasome (prosome, macropain) activator subunit 4	29404	4891.93	0.166369	0.282884	-1.82172	0.0368045
4921524J17Rik	RIKEN cDNA 4921524J17 gene	734.242	115.282	0.157009	0.282419	-1.82409	0.0401191
Fundc1	FUN14 domain containing 1	994.446	158.368	0.159252	0.282288	-1.82476	0.0391455
Zfp606	zinc finger protein 606	1465.05	236.387	0.161351	0.282226	-1.82508	0.0382687
Arglu1	arginine and glutamate rich 1	1495.96	241.045	0.16113	0.28192	-1.82664	0.03809
2810474O19Rik	RIKEN cDNA 2810474O19 gene	2262.84	367.972	0.162615	0.281887	-1.82681	0.0374692
Ublcp1	ubiquitin-like domain containing CTD phosphatase 1	800.366	125.762	0.157131	0.281811	-1.8272	0.0395445
Rassf9	Ras association (RalGDS/AF-6) domain family (N-terminal) member 9	514.398	78.0193	0.151671	0.280991	-1.8314	0.0408476
Zfp952	zinc finger protein 952	472.319	71.0325	0.150391	0.280862	-1.83207	0.0411905
Cwc22	CWC22 spliceosome-associated protein homolog (S. cerevisiae)	585.676	89.664	0.153095	0.280851	-1.83212	0.0402149
Tbc1d8b	TBC1 domain family, member 8B	727.371	112.953	0.15529	0.280836	-1.8322	0.0393958
2700089E24Rik	RIKEN cDNA 2700089E24 gene	4560.03	742.93	0.162922	0.280753	-1.83263	0.0363632
Akap17b	A kinase (PRKA) anchor protein 17B	316.883	45.4142	0.143315	0.280641	-1.8332	0.043384
1110020G09Rik	NA	3133.62	507.708	0.162019	0.280527	-1.83379	0.0365316
Xpo1	exportin 1, CRM1 homolog (yeast)	4806.49	781.357	0.162563	0.280331	-1.83479	0.0361453
Rp2h	retinitis pigmentosa 2 homolog (human)	951.508	149.052	0.156648	0.280057	-1.83621	0.0382183
Mtf2	metal response element binding transcription factor 2	1152.46	181.657	0.157625	0.279816	-1.83745	0.0376406
Rbm34	RNA binding motif protein 34	269.651	37.2629	0.138189	0.279183	-1.84072	0.043761
Txlng	taxilin gamma	449.991	66.3746	0.147502	0.278734	-1.84304	0.0403904
Bclaf1	BCL2-associated transcription factor 1	6773.92	1092.27	0.161246	0.278661	-1.84342	0.0352474
Lyar	Ly1 antibody reactive clone	579.664	87.335	0.150665	0.27861	-1.84368	0.0391854
Hmgb1	high mobility group box 1	918.017	142.065	0.154752	0.278464	-1.84444	0.037578
Odf2l	outer dense fiber of sperm tails 2-like	522.986	78.0193	0.14918	0.278374	-1.8449	0.0395097
5730455O13Rik	FRA10AC1 homolog (human)	292.838	40.7563	0.139177	0.278273	-1.84543	0.0427073
Sltm	SAFB-like, transcription modulator	2157.21	342.353	0.158702	0.278249	-1.84555	0.035898
Srek1	splicing regulatory glutamine/lysine-rich protein 1	1495.96	235.222	0.157238	0.278141	-1.84611	0.0363701
Sfrs18	PNN interacting serine/arginine-rich	2311.79	366.807	0.158668	0.278014	-1.84677	0.0357137
Bbip1	BBSome interacting protein 1	906.853	139.736	0.154089	0.277906	-1.84733	0.037355
Pnn	pinin	1487.38	232.893	0.15658	0.277545	-1.84921	0.0361205
C430048L16Rik	RNA binding motif protein 12 B2	723.078	109.46	0.151381	0.27709	-1.85157	0.0376603
Taok1	TAO kinase 1	13768.5	2204.34	0.1601	0.277056	-1.85175	0.0343534
Xiap	X-linked inhibitor of apoptosis	4474.15	711.489	0.159022	0.276995	-1.85207	0.0347232
Fap	fibroblast activation protein	498.941	73.3614	0.147034	0.27688	-1.85267	0.0390077
Akr1c14	aldo-keto reductase family 1, member C14	922.31	140.9	0.152769	0.2765	-1.85465	0.0366688
Spna1	spectrin alpha, erythrocytic 1	4025.88	636.963	0.158217	0.276374	-1.85531	0.0345196
Pus3	pseudouridine synthase 3	414.782	59.3878	0.143178	0.27574	-1.85862	0.0393593
BC003331	cDNA sequence BC003331	2082.5	324.886	0.156008	0.275737	-1.85863	0.0348369
Trappc2	trafficking protein particle complex 2	327.188	45.4142	0.138801	0.275616	-1.85927	0.0406492
Lysmd3	LysM, putative peptidoglycan-binding, domain containing 3	1221.16	187.479	0.153526	0.275526	-1.85974	0.0355891
D14Abb1e	family with sequence similarity 208, member A	3356.04	526.339	0.156833	0.275351	-1.86066	0.0342064
Zfp101	zinc finger protein 101	357.245	50.0721	0.140162	0.275294	-1.86096	0.0399641
Slk	STE20-like kinase	11964.3	1891.09	0.158062	0.275145	-1.86174	0.0335667
Homer1	homer homolog 1 (Drosophila)	3839.53	602.029	0.156798	0.275071	-1.86212	0.0339905
Ube2q2	ubiquitin-conjugating enzyme E2Q (putative) 2	1078.61	164.19	0.152224	0.274963	-1.86269	0.0356036
Spata1	spermatogenesis associated 1	107.345	10.4802	0.0976308	0.274845	-1.86331	0.0493394
Hnmt	histamine N-methyltransferase	277.38	37.2629	0.134339	0.274773	-1.86369	0.0413097
Wwp1	WW domain containing E3 ubiquitin protein ligase 1	3419.59	533.326	0.155962	0.274465	-1.8653	0.0338132
Plag1	pleiomorphic adenoma gene 1	647.507	95.4863	0.147468	0.274322	-1.86606	0.0367667
Armcx4	armadillo repeat containing, X-linked 4	1010.76	152.545	0.150921	0.274097	-1.86724	0.0353697
Iqcb1	IQ calmodulin-binding motif containing 1	330.623	45.4142	0.137359	0.274005	-1.86773	0.0397952
Zfc3h1	zinc finger, C3H1-type containing	2359.02	364.478	0.154504	0.273904	-1.86826	0.0339039
Dbf4	DBF4 homolog (S. cerevisiae)	108.204	10.4802	0.0968559	0.273625	-1.86973	0.0485513
Scrn3	secernin 3	1392.91	211.933	0.152151	0.273528	-1.87024	0.0344656
Fgd4	FYVE, RhoGEF and PH domain containing 4	2141.75	328.38	0.153323	0.273032	-1.87286	0.0336383
Scai	suppressor of cancer cell invasion	1554.36	236.387	0.15208	0.272971	-1.87318	0.0340438
Ssbp1	single-stranded DNA binding protein 1	705.902	103.638	0.146816	0.272852	-1.87381	0.0358085
Dnajc2	DnaJ (Hsp40) homolog, subfamily C, member 2	970.401	144.394	0.148798	0.272292	-1.87678	0.034673
Xirp2	xin actin-binding repeat containing 2	29476.1	4574.03	0.155177	0.272004	-1.8783	0.0321279
Ptpn2	protein tyrosine phosphatase, non-receptor type 2	1244.35	186.315	0.149729	0.271721	-1.8798	0.0338908
Zfp280c	zinc finger protein 280C	666.399	96.6508	0.145034	0.271655	-1.88015	0.0354629
Zfp677	zinc finger protein 677	109.922	10.4802	0.0953426	0.271238	-1.88237	0.0470291
Sgol1	shugoshin-like 1 (S. pombe)	57.5371	2.32893	0.0404771	0.271005	-1.88361	0.0495961
Uchl5	ubiquitin carboxyl-terminal esterase L5	435.392	60.5523	0.139075	0.270993	-1.88367	0.0368827
Alkbh8	alkB, alkylation repair homolog 8 (E. coli)	473.178	66.3746	0.140274	0.270978	-1.88375	0.0364915
Scoc	short coiled-coil protein	745.405	108.295	0.145284	0.270881	-1.88427	0.0347683
4922501C03Rik	centrosomal protein 162	543.596	76.8548	0.141382	0.270284	-1.88745	0.035593
Nbeal1	neurobeachin like 1	12452.9	1906.23	0.153075	0.270269	-1.88753	0.0315388
Mospd1	motile sperm domain containing 1	1818	272.485	0.149882	0.27021	-1.88785	0.0326469
Purb	purine rich element binding protein B	6635.65	1010.76	0.152322	0.269978	-1.88909	0.0315872
Snx13	sorting nexin 13	4775.58	725.463	0.151911	0.269962	-1.88917	0.0317238
Eltd1	EGF, latrophilin seven transmembrane domain containing 1	3927.98	595.043	0.151488	0.269845	-1.8898	0.0317857
Zfp91	zinc finger protein 91	4151.26	628.812	0.151475	0.269742	-1.89035	0.0317103
Smarcad1	SWI/SNF-related, matrix-associated actin-dependent regulator of chromatin, subfamily a, containing DEAD/H box 1	1360.28	201.453	0.148097	0.269674	-1.89071	0.032858
Cul5	cullin 5	4640.75	703.338	0.151557	0.269655	-1.89081	0.031613
Ralgapa1	Ral GTPase activating protein, alpha subunit 1	8967.19	1364.76	0.152194	0.269611	-1.89105	0.0313482
Aqp4	aquaporin 4	1353.41	200.288	0.147988	0.269592	-1.89115	0.0328322
Rab11fip2	RAB11 family interacting protein 2 (class I)	814.106	117.611	0.144467	0.269341	-1.89249	0.0338429
Zfp709	zinc finger protein 709	448.274	61.7167	0.137676	0.269191	-1.8933	0.0359205
Gm9320	ribosomal protein S24 pseudogene	80.7236	5.82233	0.0721268	0.269111	-1.89373	0.0479446
Npm1	gap junction protein, alpha 1	3155.95	473.938	0.150173	0.268965	-1.89451	0.0315752
Sec62	SEC62 homolog (S. cerevisiae)	2858.82	428.524	0.149895	0.268909	-1.89481	0.0316312
Zfp456	zinc finger protein 456	142.555	15.1381	0.106191	0.268822	-1.89528	0.0434804
Arhgap18	Rho GTPase activating protein 18	2305.78	343.518	0.148981	0.268563	-1.89667	0.0316877
Mbtps2	membrane-bound transcription factor peptidase, site 2	711.055	101.309	0.142476	0.26855	-1.89674	0.0338942
Ankrd49	ankyrin repeat domain 49	480.907	66.3746	0.13802	0.268542	-1.89678	0.0353159
4930486L24Rik	RIKEN cDNA 4930486L24 gene	52.3845	1.16447	0.0222292	0.268351	-1.89781	0.0469161
Capza2	capping protein (actin filament) muscle Z-line, alpha 2	6689.76	1006.1	0.150394	0.268097	-1.89917	0.0308285
Qser1	glutamine and serine rich 1	3421.31	511.201	0.149417	0.268061	-1.89937	0.0311486
3830406C13Rik	RIKEN cDNA 3830406C13 gene	690.445	97.8152	0.14167	0.268032	-1.89952	0.033761
Krcc1	lysine-rich coiled-coil 1	1995.76	294.61	0.147618	0.267667	-1.90149	0.0314784
Ppig	peptidyl-prolyl isomerase G (cyclophilin G)	1542.34	225.907	0.14647	0.267508	-1.90234	0.0317539
Ccdc82	coiled-coil domain containing 82	986.718	142.065	0.143977	0.267455	-1.90263	0.0325583
Ckap2	cytoskeleton associated protein 2	175.187	19.7959	0.112999	0.267239	-1.9038	0.0409478
Rsbn1l	round spermatid basic protein 1-like	1940.8	285.294	0.146998	0.267152	-1.90427	0.0313006
Denr	density-regulated protein	966.107	138.572	0.143433	0.267061	-1.90476	0.0324409
Zfp780b	zinc finger protein 780B	811.53	115.282	0.142055	0.266998	-1.9051	0.032848
Rbm12b	RNA binding motif protein 12 B1	479.189	65.2101	0.136084	0.266684	-1.9068	0.0345027
Dnm1l	dynamin 1-like	6482.79	965.343	0.148908	0.266671	-1.90687	0.0302699
Otud6b	OTU domain containing 6B	3428.18	506.543	0.147759	0.266446	-1.90809	0.0305027
AI848100	SUN domain containing ossification factor	1671.15	243.374	0.145632	0.266356	-1.90857	0.031167
Arfgef1	ADP-ribosylation factor guanine nucleotide-exchange factor 1(brefeldin A-inhibited)	7768.36	1155.15	0.148699	0.266297	-1.90889	0.0300616
Zc3h15	zinc finger CCCH-type containing 15	1914.18	279.472	0.146001	0.266235	-1.90923	0.0309504
Tex9	testis expressed gene 9	90.17	6.9868	0.0774848	0.266202	-1.9094	0.0455806
Slc22a13b	solute carrier family 22 (organic cation transporter), member 13b, pseudogene	53.2432	1.16447	0.0218707	0.266197	-1.90943	0.0456363
Gcc2	GRIP and coiled-coil domain containing 2	1876.4	273.65	0.145838	0.266144	-1.90972	0.0309376
Cetn2	centrin 2	738.535	103.638	0.140328	0.266096	-1.90998	0.0327283
Snap23	synaptosomal-associated protein 23	1900.44	277.143	0.145831	0.266093	-1.91	0.0309015
Zfp54	zinc finger protein 54	98.7576	8.15127	0.0825381	0.265098	-1.9154	0.0443436
Zfp472	zinc finger protein 472	241.312	29.1117	0.120639	0.264767	-1.9172	0.0373654
Tatdn1	TatD DNase domain containing 1	431.099	57.0589	0.132357	0.264524	-1.91853	0.03401
Trnt1	tRNA nucleotidyl transferase, CCA-adding, 1	1567.24	224.742	0.1434	0.264436	-1.91901	0.0304853
Usp34	ubiquitin specific peptidase 34	8828.93	1294.89	0.146664	0.264193	-1.92034	0.029201
Zfp563	zinc finger protein 563	440.545	58.2233	0.132162	0.264006	-1.92136	0.0336862
Clcn1	chloride channel 1	291.12	36.0985	0.123998	0.263514	-1.92405	0.0355961
Cdc7	cell division cycle 7 (S. cerevisiae)	139.978	13.9736	0.099827	0.263345	-1.92497	0.0407304
Scaper	S phase cyclin A-associated protein in the ER	2139.18	306.255	0.143165	0.263081	-1.92642	0.0295676
Zfp708	zinc finger protein 708	212.973	24.4538	0.114821	0.262554	-1.92931	0.0371652
Zfp292	zinc finger protein 292	4006.12	575.247	0.143592	0.262065	-1.932	0.0286875
Ctla4	cytotoxic T-lymphocyte-associated protein 4	54.9608	1.16447	0.0211872	0.262008	-1.93232	0.043201
Rg9mtd1	tRNA methyltransferase 10C	1306.18	182.821	0.139967	0.261888	-1.93298	0.0297465
Cxcl9	chemokine (C-X-C motif) ligand 9	165.741	17.467	0.105387	0.261776	-1.9336	0.03862
Fsd1l	fibronectin type III and SPRY domain containing 1-like	5588.82	803.482	0.143766	0.261769	-1.93363	0.0284163
Zfp951	zinc finger protein 951	85.0174	5.82233	0.068484	0.261627	-1.93442	0.0432809
Adam4	a disintegrin and metallopeptidase domain 4	141.696	13.9736	0.098617	0.26159	-1.93462	0.0397292
Atr	ataxia telangiectasia and Rad3 related	2264.56	320.228	0.141409	0.261176	-1.9369	0.0287679
Esco2	establishment of cohesion 1 homolog 2 (S. cerevisiae)	77.2886	4.65787	0.0602659	0.261105	-1.9373	0.0433863
3110057O12Rik	RIKEN cDNA 3110057O12 gene	2477.53	350.505	0.141473	0.260989	-1.93794	0.028613
Lin7c	lin-7 homolog C (C. elegans)	2994.5	425.03	0.141937	0.260987	-1.93795	0.0284597
Rb1cc1	RB1-inducible coiled-coil 1	7073.62	1013.09	0.14322	0.260982	-1.93798	0.028033
Phf20l1	PHD finger protein 20-like 1	5263.35	749.917	0.142479	0.260571	-1.94025	0.027985
Pibf1	progesterone immunomodulatory binding factor 1	937.768	128.091	0.136592	0.260531	-1.94047	0.0298382
Mtrf1l	mitochondrial translational release factor 1-like	492.929	64.0457	0.129929	0.260235	-1.94211	0.0316153
Zfp959	zinc finger protein 959	241.312	27.9472	0.115814	0.259983	-1.94351	0.0351271
Cep110	centriolin	1593	221.249	0.138888	0.259912	-1.9439	0.0286787
Trpm7	transient receptor potential cation channel, subfamily M, member 7	6915.61	982.81	0.142115	0.25991	-1.94392	0.027636
Rnpc3	RNA-binding region (RNP1, RRM) containing 3	1252.08	172.341	0.137644	0.259809	-1.94448	0.0289981
Usp16	ubiquitin specific peptidase 21	1856.64	258.512	0.139236	0.259668	-1.94526	0.0283954
Akap9	A kinase (PRKA) anchor protein (yotiao) 9	6376.31	901.297	0.141351	0.259235	-1.94767	0.02741
100043387	NA	234.442	26.7827	0.11424	0.259203	-1.94785	0.0349529
B230118H07Rik	RIKEN cDNA B230118H07 gene	1772.48	244.538	0.137963	0.258576	-1.95134	0.0280316
Twistnb	TWIST neighbor	597.698	78.0193	0.130533	0.258498	-1.95177	0.030221
0610010F05Rik	RIKEN cDNA 0610010F05 gene	1121.54	151.381	0.134975	0.257776	-1.95581	0.0283996
Nusap1	nucleolar and spindle associated protein 1	212.114	23.2893	0.109796	0.257679	-1.95635	0.0349028
Zbtb6	zinc finger and BTB domain containing 6	676.704	88.4995	0.13078	0.257456	-1.9576	0.0294265
5031426D15Rik	RIKEN cDNA 5031426D15 gene	1124.98	151.381	0.134563	0.257349	-1.9582	0.0282294
Yme1l1	YME1-like 1 (S. cerevisiae)	6294.73	876.844	0.139298	0.257214	-1.95896	0.0266656
Rsf1	remodeling and spacing factor 1	2343.56	321.393	0.137139	0.256847	-1.96102	0.027093
Guf1	GUF1 GTPase homolog (S. cerevisiae)	1862.65	253.854	0.136286	0.25673	-1.96168	0.0272773
Chml	choroideremia-like	1163.62	156.039	0.134097	0.25669	-1.9619	0.0279177
Nostrin	nitric oxide synthase trafficker	497.223	62.8812	0.126465	0.256674	-1.96199	0.0301111
Dld	dihydrolipoamide dehydrogenase	13675.8	1901.57	0.139047	0.256394	-1.96357	0.0261843
Kif15	kinesin family member 15	164.024	16.3025	0.0993914	0.256197	-1.96468	0.0359735
2410127L17Rik	RIKEN cDNA 2410127L17 gene	248.182	27.9472	0.112608	0.256032	-1.9656	0.0331678
Mrpl1	mitochondrial ribosomal protein L1	1949.39	264.334	0.135598	0.255888	-1.96642	0.0269142
Gcfc1	PAX3 and PAX7 binding protein 1	1709.8	230.564	0.134849	0.255619	-1.96793	0.0269606
Wisp1	WNT1 inducible signaling pathway protein 1	662.106	85.0061	0.128388	0.255306	-1.9697	0.0286443
Gm10336	predicted gene 10336	3617.11	493.734	0.1365	0.255213	-1.97022	0.0261808
Smarca5-ps	SWI/SNF related, matrix associated, actin depenent ragulator of chromatin, subfamily a, member 5, pseudogene	199.233	20.9604	0.105206	0.255059	-1.9711	0.0341118
Mob4	multigenic obesity QTL 4	1981.16	266.663	0.134599	0.254839	-1.97234	0.0265098
Ppil4	peptidylprolyl isomerase (cyclophilin)-like 4	1526.02	203.782	0.133538	0.254781	-1.97267	0.0267907
Rps6kb1	ribosomal protein S6 kinase, polypeptide 1	2516.17	340.024	0.135136	0.25466	-1.97336	0.0262268
Abce1	ATP-binding cassette, sub-family E (OABP), member 1	5646.36	769.713	0.13632	0.254374	-1.97498	0.0256732
Cul3	cullin 3	6298.16	858.212	0.136264	0.254196	-1.97599	0.0255717
Zfp367	zinc finger protein 367	1982.02	265.498	0.133953	0.254194	-1.976	0.0262728
Smarca5	SWI/SNF related, matrix associated, actin dependent regulator of chromatin, subfamily a, member 5	2675.9	359.82	0.134467	0.253836	-1.97803	0.0258795
Srsf10	serine/arginine-rich splicing factor 10	2698.23	362.149	0.134217	0.253566	-1.97957	0.025776
2610002M06Rik	RIKEN cDNA 2610002M06 gene	680.14	86.1706	0.126695	0.253352	-1.98078	0.0278117
Nipbl	Nipped-B homolog (Drosophila)	5007.44	676.555	0.13511	0.253319	-1.98097	0.0253423
Sh3bgrl	SH3-binding domain glutamic acid-rich protein like	2845.94	380.781	0.133798	0.25302	-1.98268	0.0255409
Zfp946	zinc finger protein 946	271.369	30.2761	0.111568	0.252731	-1.98432	0.0312204
Zbtb26	zinc finger and BTB domain containing 26	608.004	75.6903	0.12449	0.2523	-1.98679	0.0277228
Mphosph8	M-phase phosphoprotein 8	1081.18	139.736	0.129244	0.252286	-1.98687	0.0263915
Taf13	TAF13 RNA polymerase II, TATA box binding protein (TBP)-associated factor	229.289	24.4538	0.10665	0.252216	-1.98727	0.0319604
Top1	topoisomerase (DNA) I	2893.17	384.274	0.132821	0.252006	-1.98847	0.0251678
Ppp1r3a	protein phosphatase 1, regulatory (inhibitor) subunit 3A	15472.3	2082.07	0.134567	0.251876	-1.98921	0.024561
Zfp68	zinc finger protein 68	2363.31	312.077	0.132051	0.251753	-1.98992	0.0252303
Fxr1	fragile X mental retardation gene 1, autosomal homolog	8733.61	1170.29	0.133998	0.251641	-1.99056	0.0245793
2610101N10Rik	U2 snRNP-associated SURP domain containing	3903.93	519.352	0.133033	0.251621	-1.99067	0.0248544
Zcchc11	zinc finger, CCHC domain containing 11	2347.86	308.584	0.131432	0.251153	-1.99336	0.0250226
Aspn	asporin	2715.41	356.327	0.131224	0.25056	-1.99677	0.0247014
Krt222	keratin 222	2109.98	274.814	0.130245	0.250285	-1.99835	0.0248086
A630033H20Rik	RIKEN cDNA A630033H20 gene	109.922	8.15127	0.0741553	0.25022	-1.99873	0.0357594
Tmem47	transmembrane protein 47	1726.97	223.578	0.129462	0.250203	-1.99883	0.0249802
Zfp119a	zinc finger protein 119a	224.137	23.2893	0.103907	0.250104	-1.9994	0.0311784
Zfp72	zinc finger protein 87	180.34	17.467	0.0968559	0.25007	-1.99959	0.0324996
Gm14326	predicted gene 14326	899.124	112.953	0.125626	0.249907	-2.00054	0.0258651
Rock2	Rho-associated coiled-coil containing protein kinase 2	9311.56	1230.84	0.132184	0.249779	-2.00128	0.0239215
Tab3	TGF-beta activated kinase 1/MAP3K7 binding protein 3	577.088	69.868	0.12107	0.249453	-2.00316	0.0267919
Bod1l	biorientation of chromosomes in cell division 1-like	4499.05	589.22	0.130965	0.249327	-2.00389	0.0239899
Ccdc66	coiled-coil domain containing 66	683.575	83.8416	0.122652	0.249251	-2.00433	0.026249
Ccdc55	coiled-coil domain containing 55	428.522	50.0721	0.116848	0.249183	-2.00472	0.0276893
N4bp2l2	NEDD4 binding protein 2-like 2	3923.68	512.365	0.130583	0.24916	-2.00485	0.0239952
Phf14	PHD finger protein 14	2295.47	296.939	0.129359	0.249141	-2.00496	0.0243345
Tet1	tet methylcytosine dioxygenase 1	1591.29	203.782	0.128061	0.249127	-2.00505	0.0246929
Prc1	protein regulator of cytokinesis 1	446.556	52.401	0.117345	0.249059	-2.00544	0.0274885
Trdn	triadin	12842.8	1689.64	0.131563	0.248959	-2.00602	0.0235842
Thoc1	THO complex 1	1277.84	161.861	0.126668	0.248757	-2.00719	0.0248481
Zfp71-rs1	zinc finger protein 65	553.902	66.3746	0.119831	0.248688	-2.00759	0.026627
Tpr	translocated promoter region, nuclear basket protein	10549	1383.39	0.131139	0.248647	-2.00783	0.0235111
Tet2	tet methylcytosine dioxygenase 2	2369.32	305.09	0.128767	0.248457	-2.00893	0.0240712
Fmr1	fragile X mental retardation syndrome 1	1051.98	131.585	0.125083	0.248285	-2.00993	0.0249864
Gimap8	GTPase, IMAP family member 8	964.39	119.94	0.124369	0.248143	-2.01075	0.0250908
Usp1	ubiquitin specific peptidase 1	1119.83	139.736	0.124784	0.247601	-2.01391	0.0246394
Kif18a	kinesin family member 18A	121.085	9.31574	0.0769352	0.24758	-2.01403	0.0338937
Capza1	capping protein (actin filament) muscle Z-line, alpha 1	754.852	91.9929	0.121869	0.247545	-2.01424	0.0253824
Tceb1	transcription elongation factor B (SIII), polypeptide 1	1361.14	171.177	0.12576	0.247526	-2.01435	0.0243264
Cbx3	chromobox 3	335.776	37.2629	0.110976	0.247502	-2.01449	0.0280275
Zfp397	zinc finger protein 397	2961.01	379.616	0.128205	0.247328	-2.0155	0.0235253
Arhgap29	Rho GTPase activating protein 29	6851.2	886.159	0.129344	0.247188	-2.01632	0.0231171
Ythdc1	YTH domain containing 1	1482.22	186.315	0.125699	0.247064	-2.01705	0.0240562
Chm	choroidermia	1769.91	223.578	0.126322	0.246956	-2.01767	0.0238188
2610008E11Rik	RIKEN cDNA 2610008E11 gene	1475.35	185.15	0.125496	0.246879	-2.01812	0.023998
Gm12185	predicted gene 12185	77.2886	3.4934	0.0451994	0.246783	-2.01868	0.0354869
Nap1l1	nucleosome assembly protein 1-like 1	1675.44	210.769	0.125799	0.246643	-2.0195	0.0237692
Lrat	lecithin-retinol acyltransferase (phosphatidylcholine-retinol-O-acyltransferase)	194.08	18.6315	0.0959988	0.246626	-2.0196	0.0305346
Mis18bp1	MIS18 binding protein 1	95.3226	5.82233	0.0610803	0.246193	-2.02214	0.0345139
Ndc80	NDC80 homolog, kinetochore complex component (S. cerevisiae)	95.3226	5.82233	0.0610803	0.246193	-2.02214	0.0345139
Kcna4	potassium voltage-gated channel, shaker-related subfamily, member 4	609.721	72.1969	0.11841	0.246157	-2.02235	0.0254127
3110003A17Rik	ABRA C-terminal like	854.468	103.638	0.121289	0.245932	-2.02367	0.0245369
Cd2ap	CD2-associated protein	2452.62	309.748	0.126293	0.245874	-2.02401	0.0231618
Rev3l	REV3-like, catalytic subunit of DNA polymerase zeta RAD54 like (S. cerevisiae)	2851.09	360.985	0.126613	0.245814	-2.02436	0.0230373
Hmmr	hyaluronan mediated motility receptor (RHAMM)	204.385	19.7959	0.0968559	0.245786	-2.02452	0.0298731
Zhx1	zinc fingers and homeoboxes 1	2111.7	265.498	0.125728	0.245746	-2.02476	0.0232387
Rad51ap1	RAD51 associated protein 1	86.735	4.65787	0.0537023	0.245704	-2.025	0.0346429
Zfp938	zinc finger protein 938	602.851	71.0325	0.117828	0.245694	-2.02507	0.0252749
Ppp1cb	protein phosphatase 1, catalytic subunit, beta isoform	14483.9	1858.49	0.128314	0.24565	-2.02532	0.0224645
Smc3	structural maintenance of chromosomes 3	2584.87	324.886	0.125687	0.245124	-2.02842	0.0228718
Tfrc	transferrin receptor	19613.3	2504.77	0.127708	0.244918	-2.02963	0.022191
Lcorl	ligand dependent nuclear receptor corepressor-like	797.79	95.4863	0.119689	0.244871	-2.02991	0.0243039
Ireb2	iron responsive element binding protein 2	3258.14	409.892	0.125806	0.24472	-2.0308	0.0225956
Gm4787	predicted gene 4787	133.108	10.4802	0.0787345	0.244539	-2.03186	0.0319068
Epc2	enhancer of polycomb homolog 2 (Drosophila)	1612.76	199.124	0.123468	0.24445	-2.03239	0.023063
Tbrg3	transforming growth factor beta regulated gene 3	427.664	47.7431	0.111637	0.243949	-2.03535	0.0257079
Dzip3	DAZ interacting protein 3, zinc finger	723.936	85.0061	0.117422	0.243433	-2.0384	0.024011
Gm16523	mitochondrial ribosomal protein L40 pseudogene	88.4525	4.65787	0.0526595	0.24322	-2.03967	0.0333376
Zfp260	zinc finger protein 260	3031.43	376.123	0.124074	0.243128	-2.04021	0.0221122
Nemf	nuclear export mediator factor	2275.72	280.637	0.123318	0.243099	-2.04038	0.0222967
Zfp597	zinc finger protein 597	1131.85	136.243	0.120372	0.243087	-2.04046	0.023059
3110001I22Rik	RIKEN cDNA 3110001I22 gene	125.379	9.31574	0.0743004	0.243066	-2.04058	0.0315858
Sucla2	succinate-Coenzyme A ligase, ADP-forming, beta subunit	27014.9	3401.41	0.125908	0.243011	-2.04091	0.0215483
Kif11	kinesin family member 11	347.799	37.2629	0.107139	0.242949	-2.04127	0.0261208
Dmd	dystrophin, muscular dystrophy	26245.5	3297.77	0.125651	0.242758	-2.04241	0.0214694
Bdp1	B double prime 1, subunit of RNA polymerase III transcription initiation factor IIIB	3579.32	442.497	0.123626	0.242335	-2.04492	0.0217648
Clock	circadian locomotor output cycles kaput	3501.17	432.017	0.123392	0.242141	-2.04608	0.0217128
Jrkl	Jrk-like	498.941	55.8944	0.112026	0.242119	-2.04621	0.0245315
Ifi203	interferon activated gene 203	892.254	104.802	0.117458	0.241725	-2.04856	0.0229933
Zfp948	zinc finger protein 948	473.178	52.401	0.110743	0.241543	-2.04965	0.0244897
Rasa1	RAS p21 protein activator 1	2584.87	315.571	0.122084	0.241498	-2.04992	0.0216819
1110059E24Rik	RIKEN cDNA 1110059E24 gene	745.405	86.1706	0.115602	0.241322	-2.05097	0.0232138
Gm4636	zinc finger protein 850	136.543	10.4802	0.0767538	0.241285	-2.05119	0.0302995
Zfp763	zinc finger protein 763	315.166	32.6051	0.103454	0.241173	-2.05186	0.0258611
Rbm39	RNA binding motif protein 39	8236.39	1013.09	0.123001	0.24064	-2.05505	0.0209454
Ccdc41	centrosomal protein 83	1118.11	131.585	0.117685	0.240436	-2.05627	0.0221885
Zfp882	zinc finger protein 882	308.296	31.4406	0.101982	0.240141	-2.05804	0.0255665
Rpgrip1l	Rpgrip1-like	301.425	30.2761	0.100443	0.23906	-2.06456	0.025258
2016-09-07	septin 7	7981.33	966.508	0.121096	0.238734	-2.06652	0.0203569
5730480H06Rik	RIKEN cDNA 5730480H06 gene	120.227	8.15127	0.0677992	0.238705	-2.0667	0.0298538
Dhx36	DEAH (Asp-Glu-Ala-His) box polypeptide 36	3046.03	364.478	0.119657	0.238642	-2.06708	0.0206721
LOC106740	uncharacterized LOC106740	409.629	43.0853	0.105181	0.238061	-2.0706	0.023721
Brip1	BRCA1 interacting protein C-terminal helicase 1	169.176	13.9736	0.082598	0.237953	-2.07125	0.0276813
Cycs	cytochrome c, somatic	2487.83	294.61	0.11842	0.237882	-2.07168	0.0205568
Exoc5	exocyst complex component 5	2345.28	277.143	0.118171	0.237793	-2.07222	0.0205692
Top2b	topoisomerase (DNA) II beta	8262.15	992.126	0.120081	0.237674	-2.07294	0.0200232
Mier1	mesoderm induction early response 1 homolog (Xenopus laevis	1902.16	222.413	0.116927	0.237197	-2.07584	0.020545
Mphosph10	M-phase phosphoprotein 10 (U3 small nucleolar ribonucleoprotein)	790.061	88.4995	0.112016	0.237161	-2.07606	0.021697
Fam76b	family with sequence similarity 76, member B	907.711	102.473	0.112892	0.236964	-2.07726	0.0213837
Ptprn2	protein tyrosine phosphatase, receptor type, N polypeptide 2	822.694	91.9929	0.111819	0.236635	-2.07926	0.0214515
Luc7l2	LUC7-like 2 (S. cerevisiae)	5807.81	688.2	0.118496	0.236406	-2.08066	0.019722
Ccne2	cyclin E2	288.544	27.9472	0.0968559	0.236369	-2.08089	0.0244482
Smc5	structural maintenance of chromosomes 5	2275.72	265.498	0.116666	0.236348	-2.08101	0.0201409
2810008M24Rik	small integral membrane protein 15	1204.84	137.407	0.114046	0.236312	-2.08124	0.0207514
Bmi1	Bmi1 polycomb ring finger oncogene	3186.01	373.794	0.117324	0.23617	-2.0821	0.0198824
Zfp800	zinc finger protein 800	875.079	97.8152	0.111779	0.236104	-2.0825	0.0211683
Zfp354a	zinc finger protein 354A	172.611	13.9736	0.0809542	0.235479	-2.08633	0.0265728
Mlf1	myeloid leukemia factor 1	8675.21	1015.42	0.117048	0.234545	-2.09207	0.01907
Ttc14	tetratricopeptide repeat domain 14	3349.17	387.767	0.11578	0.234492	-2.09239	0.0193486
Mysm1	myb-like, SWIRM and MPN domains 1	1500.26	170.012	0.113322	0.234469	-2.09253	0.0199204
2610507I01Rik	RIKEN cDNA 2610507I01 gene	342.646	33.7695	0.0985552	0.234456	-2.09261	0.0230824
Eif2s2	eukaryotic translation initiation factor 2, subunit 2 (beta)	1729.55	196.795	0.113784	0.234344	-2.0933	0.0197447
Slfn3	schlafen 3	204.385	17.467	0.0854611	0.234127	-2.09463	0.0251884
Nae1	NEDD8 activating enzyme E1 subunit 1	1743.29	197.959	0.113555	0.234079	-2.09493	0.0196566
4933411K20Rik	cilia and flagella associated protein 97	1100.07	122.269	0.111146	0.23388	-2.09616	0.0201087
Smek2	SMEK homolog 2, suppressor of mek1 (Dictyostelium)	3086.39	352.833	0.114319	0.23317	-2.10055	0.0189936
Orc4	origin recognition complex, subunit 4	1860.94	209.604	0.112634	0.232889	-2.10228	0.0192403
2010315B03Rik	RIKEN cDNA 2010315B03 gene	808.954	87.335	0.10796	0.232822	-2.1027	0.0202607
Dmtf1	cyclin D binding myb-like transcription factor 1	1270.97	140.9	0.110861	0.232761	-2.10308	0.0195797
Ppp4r2	protein phosphatase 4, regulatory subunit 2	1452.17	161.861	0.111462	0.232713	-2.10338	0.0194171
Cacybp	calcyclin binding protein	2757.48	309.748	0.11233	0.231393	-2.11158	0.0185291
Lrrc39	leucine rich repeat containing 39	4618.42	521.681	0.112957	0.231043	-2.11377	0.0182041
Gtpbp10	GTP-binding protein 10 (putative)	627.755	65.2101	0.103878	0.231032	-2.11383	0.0201982
Mzt1	mitotic spindle organizing protein 1	2360.74	263.17	0.111478	0.230931	-2.11446	0.0184863
Wapal	wings apart-like homolog (Drosophila)	3836.95	429.688	0.111987	0.230347	-2.11812	0.0180707
Zfp748	zinc finger protein 748	642.354	66.3746	0.10333	0.230222	-2.1189	0.0198942
Yes1	Yamaguchi sarcoma viral (v-yes) oncogene homolog 1	2150.34	237.551	0.110471	0.230179	-2.11917	0.0183285
Styx	serine/threonine/tyrosine interaction protein	293.697	26.7827	0.0911919	0.230113	-2.11958	0.022151
Pnpla8	patatin-like phospholipase domain containing 8	6839.18	767.384	0.112204	0.229791	-2.1216	0.0177388
Gm16973	predicted gene, 16973	129.673	8.15127	0.0628601	0.22962	-2.12268	0.0256448
Rap1a	RAS-related protein-1a	1398.92	151.381	0.108212	0.22955	-2.12312	0.0185104
Stag2	stromal antigen 2	5852.46	652.101	0.111423	0.229156	-2.1256	0.0175962
Tmx1	thioredoxin-related transmembrane protein 1	5856.76	652.101	0.111342	0.229071	-2.12613	0.0175721
Bcap29	B cell receptor associated protein 29	1147.31	122.269	0.106571	0.228922	-2.12707	0.0185491
C1d	C1D nuclear receptor co-repressor	1422.11	152.545	0.107267	0.228496	-2.12976	0.0181849
2810417H13Rik	RIKEN cDNA 2810417H13 gene	90.17	3.4934	0.0387424	0.228356	-2.13064	0.0264024
Zfp617	zinc finger protein 617	940.344	97.8152	0.104021	0.227591	-2.13549	0.0184221
Zfp711	zinc finger protein 711	91.0288	3.4934	0.0383769	0.227293	-2.13737	0.0259262
Gm13157	predicted gene 13157	311.731	27.9472	0.0896518	0.227184	-2.13807	0.0209397
Olfr558	olfactory receptor 558	396.748	37.2629	0.0939209	0.226978	-2.13937	0.0200873
AA987161	expressed sequence AA987161	723.936	73.3614	0.101337	0.226971	-2.13942	0.0186641
Dnajc21	DnaJ (Hsp40) homolog, subfamily C, member 21	977.271	101.309	0.103665	0.226949	-2.13956	0.0181786
Kras	v-Ki-ras2 Kirsten rat sarcoma viral oncogene homolog	1921.05	204.946	0.106684	0.22665	-2.14146	0.0173972
Mbnl3	muscleblind-like 3 (Drosophila)	133.108	8.15127	0.061238	0.226605	-2.14175	0.0243343
Zfp58	zinc finger protein 58	356.386	32.6051	0.091488	0.226378	-2.14319	0.0202254
Zbtb41	zinc finger and BTB domain containing 41 homolog	2774.66	298.104	0.107438	0.226337	-2.14346	0.0170829
Syncrip	synaptotagmin binding, cytoplasmic RNA interacting protein	4380.55	473.938	0.108192	0.226214	-2.14424	0.0168605
Cep55	centrosomal protein 55	112.498	5.82233	0.0517551	0.226202	-2.14432	0.0248569
Lrrcc1	leucine rich repeat and coiled-coil domain containing 1	590.828	58.2233	0.0985453	0.226187	-2.14441	0.0188299
Fam103a1	family with sequence similarity 103, member A1	527.28	51.2365	0.0971714	0.226144	-2.14468	0.0190725
Zfp229	zinc finger protein 229	602.851	59.3878	0.0985116	0.225923	-2.1461	0.0187073
Suz12	suppressor of zeste 12 homolog (Drosophila)	2012.94	213.097	0.105864	0.225639	-2.14791	0.0170803
Rsrc2	arginine/serine-rich coiled-coil 2	3103.57	331.873	0.106933	0.225553	-2.14846	0.0168122
Mpp5	membrane protein, palmitoylated 5 (MAGUK p55 subfamily member 5)	2328.1	246.867	0.106038	0.22536	-2.1497	0.0169092
Rock1	Rho-associated coiled-coil containing protein kinase 1	7595.75	818.62	0.107773	0.225121	-2.15123	0.0164248
Gm14325	predicted gene 14325	1229.75	126.927	0.103214	0.22505	-2.15168	0.0173479
Rnf170	ring finger protein 170	760.863	75.6903	0.0994796	0.224586	-2.15466	0.0178725
Vbp1	von Hippel-Lindau binding protein 1	1907.31	199.124	0.1044	0.224309	-2.15644	0.0167498
A530054K11Rik	RIKEN cDNA A530054K11 gene	730.807	72.1969	0.0987908	0.224237	-2.1569	0.0178399
Clk1	CDC-like kinase 1	4395.14	465.787	0.105978	0.223915	-2.15897	0.0162349
Lyrm5	LYR motif containing 5	2197.57	229.4	0.104388	0.223822	-2.15957	0.0165223
Gm14403	predicted gene 14403	1064.01	107.131	0.100686	0.223288	-2.16303	0.0170187
Luc7l3	LUC7-like 3 (S. cerevisiae)	2701.67	281.801	0.104306	0.223157	-2.16387	0.0162266
D130040H23Rik	RIKEN cDNA D130040H23 gene	148.566	9.31574	0.0627044	0.222855	-2.16582	0.0224481
Vps13a	vacuolar protein sorting 13A (yeast)	5987.29	626.483	0.104636	0.222106	-2.17068	0.0156721
Zfp955a	zinc finger protein 955A	1297.59	130.42	0.10051	0.221946	-2.17172	0.0164285
Hnrnpa3	heterogeneous nuclear ribonucleoprotein A3	1021.93	101.309	0.0991349	0.221935	-2.17179	0.0166913
B230216N24Rik	RIKEN cDNA B230216N24 gene	85.8762	2.32893	0.0271197	0.221854	-2.17232	0.0236857
Rg9mtd2	tRNA methyltransferase 10A	139.119	8.15127	0.0585919	0.221683	-2.17343	0.0222877
Ankrd32	ankyrin repeat domain 32	1921.05	195.63	0.101835	0.221615	-2.17387	0.0160135
Fam33a	spindle and kinetochore associated complex subunit 2	461.155	41.9208	0.0909039	0.221451	-2.17494	0.0179788
Csde1	cold shock domain containing E1, RNA binding	30776.3	3215.09	0.104466	0.221007	-2.17784	0.0152051
Ktn1	kinectin 1	10902.8	1134.19	0.104027	0.220956	-2.17817	0.0152718
1810035L17Rik	SRA stem-loop interacting RNA binding protein	1410.95	140.9	0.0998624	0.220847	-2.17888	0.0160509
Pola1	polymerase (DNA directed), alpha 1	901.7	87.335	0.0968559	0.220446	-2.1815	0.016443
G2e3	G2/M-phase specific E3 ubiquitin ligase	716.208	67.5391	0.094301	0.219736	-2.18615	0.0165927
Efcab2	EF-hand calcium binding domain 2	2430.3	244.538	0.100621	0.219598	-2.18706	0.0153403
Gm20300	predicted gene, 20300	1834.32	182.821	0.0996673	0.21952	-2.18758	0.0154905
Naa15	N(alpha)-acetyltransferase 15, NatA auxiliary subunit	3662.62	370.3	0.101103	0.21915	-2.19001	0.0150467
Zfp874a	zinc finger protein 874a	642.354	59.3878	0.0924534	0.218897	-2.19168	0.0165463
Zfp40	zinc finger protein 40	462.014	40.7563	0.0882145	0.218598	-2.19365	0.01714
Eml5	echinoderm microtubule associated protein like 5	656.094	60.5523	0.0922921	0.218503	-2.19427	0.0163997
Rif1	Rap1 interacting factor 1 homolog (yeast)	3988.95	400.577	0.100422	0.218284	-2.19572	0.0147977
Bub1	budding uninhibited by benzimidazoles 1 homolog (S. cerevisiae)	109.922	4.65787	0.0423745	0.218219	-2.19615	0.021826
Smc2	structural maintenance of chromosomes 2	626.038	57.0589	0.0911429	0.217796	-2.19895	0.0162874
Olfr78	olfactory receptor 78	133.108	6.9868	0.0524897	0.217575	-2.20041	0.0209675
Nck1	non-catalytic region of tyrosine kinase adaptor protein 1	1508.84	145.558	0.0964701	0.216977	-2.20439	0.0149761
Nol8	nucleolar protein 8	1319.06	125.762	0.0953426	0.216448	-2.20791	0.0149545
Zfp280d	zinc finger protein 280D	1774.2	171.177	0.0964809	0.216305	-2.20886	0.014685
Smc6	structural maintenance of chromosomes 6	3270.17	320.228	0.0979242	0.216044	-2.2106	0.0143057
Dynlt3	dynein light chain Tctex-type 3	2840.78	277.143	0.0975586	0.215979	-2.21104	0.0143461
Zfp644	zinc finger protein 644	6160.76	607.852	0.0986651	0.215832	-2.21202	0.0140768
AW146154	expressed sequence AW146154	358.104	29.1117	0.081294	0.21559	-2.21364	0.016914
Fnbp1l	formin binding protein 1-like	1430.7	135.078	0.0944142	0.215062	-2.21717	0.0145317
Gpbp1	GC-rich promoter binding protein 1	3822.35	371.465	0.0971824	0.214958	-2.21787	0.013985
Cacna2d1	calcium channel, voltage-dependent, alpha2/delta subunit 1	13963.5	1369.41	0.0980711	0.21458	-2.22041	0.0136626
Svip	small VCP/p97-interacting protein	1521.73	143.229	0.094123	0.214466	-2.22118	0.0143332
Gm13152	predicted gene 13152	114.215	4.65787	0.0407814	0.21426	-2.22256	0.0202702
Zfp667	zinc finger protein 667	220.702	15.1381	0.0685906	0.214021	-2.22418	0.0179383
Gm5141	predicted gene 5141	173.47	10.4802	0.0604151	0.213843	-2.22538	0.0187334
Filip1l	filamin A interacting protein 1-like	4271.48	409.892	0.0959602	0.21348	-2.22783	0.0135946
5830418K08Rik	RIKEN cDNA 5830418K08 gene	952.367	86.1706	0.0904804	0.213329	-2.22885	0.014493
Zufsp	zinc finger with UFM1-specific peptidase domain	561.63	47.7431	0.0850081	0.212568	-2.23401	0.0150733
Pcmtd1	protein-L-isoaspartate (D-aspartate) O-methyltransferase domain containing 1	5112.21	486.747	0.0952127	0.212424	-2.23498	0.0132983
Tug1	taurine upregulated gene 1	4098.87	388.932	0.0948876	0.212415	-2.23504	0.0133528
E330033B04Rik	RIKEN cDNA E330033B04 gene	539.303	45.4142	0.0842091	0.212227	-2.23632	0.0150582
Zfp182	zinc finger protein 182	567.642	47.7431	0.0841079	0.21148	-2.24141	0.0147692
Etaa1	Ewing tumor-associated antigen 1	239.595	16.3025	0.0680422	0.210991	-2.24475	0.0167567
1700029I01Rik	ZNF41, pseudogene	88.4525	1.16447	0.0131649	0.210488	-2.24819	0.019122
Mki67	antigen identified by monoclonal antibody Ki 67	1878.11	171.177	0.0911429	0.210448	-2.24846	0.0132148
Zfp932	zinc finger protein 932	291.12	20.9604	0.0719991	0.210116	-2.25074	0.0159245
Zfp329	zinc finger protein 329	1245.2	110.624	0.0888403	0.209879	-2.25237	0.0133734
Gm3604	predicted gene 3604	119.368	4.65787	0.0390211	0.20986	-2.2525	0.0186246
Sarnp	SAP domain containing ribonucleoprotein	267.934	18.6315	0.0695376	0.209538	-2.25472	0.0159983
Zfp131	zinc finger protein 131	1657.41	147.887	0.0892279	0.208904	-2.25909	0.012929
Ppip5k2	diphosphoinositol pentakisphosphate kinase 2	12764.6	1181.93	0.0925944	0.208843	-2.25951	0.0123423
Cep70	centrosomal protein 70	295.414	20.9604	0.0709526	0.208649	-2.26085	0.0154752
Ttc35	ER membrane protein complex subunit 2	4306.69	392.425	0.0911199	0.208345	-2.26296	0.0124002
Zfp942	zinc finger protein 942	777.18	65.2101	0.0839061	0.207973	-2.26553	0.013413
Myef2	myelin basic protein expression factor 2, repressor	487.777	38.4274	0.0787807	0.207786	-2.26683	0.014097
A830082N09Rik	RIKEN cDNA A830082N09 gene	197.515	11.6447	0.0589558	0.207447	-2.26919	0.016323
Kbtbd8	kelch repeat and BTB (POZ) domain containing 8	134.826	5.82233	0.0431842	0.207305	-2.27017	0.0174557
Pcm1	pericentriolar material 1	5613.73	506.543	0.0902329	0.207024	-2.27213	0.012047
Zfp712	zinc finger protein 712	211.255	12.8091	0.0606334	0.206949	-2.27266	0.0159698
Atrx	alpha thalassemia/mental retardation syndrome X-linked homolog (human)	8935.42	808.14	0.0904423	0.206787	-2.27379	0.0119235
Gm20199	predicted gene, 20199	481.766	37.2629	0.0773466	0.206425	-2.27631	0.0137768
Cops2	COP9 (constitutive photomorphogenic) homolog, subunit 2 (Arabidopsis thaliana)	4382.26	391.261	0.0892828	0.20636	-2.27677	0.0119537
BC005561	cDNA sequence BC005561	975.554	81.5127	0.0835553	0.205776	-2.28085	0.0126334
4933421E11Rik	ligand dependent nuclear receptor interacting factor 1	732.524	59.3878	0.0810729	0.205482	-2.28292	0.0128923
Kif20b	kinesin family member 20B	176.046	9.31574	0.0529164	0.205319	-2.28406	0.0160524
A930013F10Rik	RIKEN cDNA A930013F10 gene	139.119	5.82233	0.0418513	0.204318	-2.29111	0.0164343
6720489N17Rik	RIKEN cDNA 6720489N17 gene	127.097	4.65787	0.0366482	0.203885	-2.29417	0.0165298
4632434I11Rik	DNA damage-induced apoptosis suppressor	218.126	12.8091	0.0587237	0.203858	-2.29436	0.015002
Zfp933	zinc finger protein 933	916.299	74.5259	0.0813336	0.203851	-2.29441	0.0122546
Gm10400	predicted gene 10400	324.612	22.1249	0.0681579	0.203522	-2.29674	0.0138724
Prrg1	proline rich Gla (G-carboxyglutamic acid) 1	1092.35	89.664	0.0820839	0.203429	-2.2974	0.0119925
A830080D01Rik	RIKEN cDNA A830080D01 gene	311.731	20.9604	0.0672388	0.203418	-2.29748	0.0139416
Ckap2l	cytoskeleton associated protein 2-like	142.555	5.82233	0.0408429	0.20207	-2.30707	0.0156925
Prpf4b	PRP4 pre-mRNA processing factor 4 homolog B (yeast)	3660.04	310.913	0.0849478	0.202016	-2.30746	0.0110649
Zfp37	zinc finger protein 37	182.916	9.31574	0.0509289	0.201701	-2.30971	0.0149023
Zfp322a	zinc finger protein 322A	1477.93	121.105	0.081942	0.201614	-2.31033	0.0113694
Zfp788	zinc finger protein 788	808.095	62.8812	0.0778141	0.201074	-2.3142	0.0117633
Zfp738	zinc finger protein 738	565.065	41.9208	0.0741875	0.200877	-2.31562	0.0121787
Gt(ROSA)26Sor	gene trap ROSA 26, Philippe Soriano	620.026	46.5787	0.0751237	0.200792	-2.31623	0.0120265
Fam111a	family with sequence similarity 111, member A	742.829	57.0589	0.0768129	0.200752	-2.31651	0.0117874
Zfp442	zinc finger protein 442	431.957	30.2761	0.0700906	0.200255	-2.32009	0.0124767
Mir17hg	Mir17 host gene 1 (non-protein coding)	158.871	6.9868	0.0439778	0.2002	-2.32049	0.0148651
Gm6416	predicted gene 6416	133.967	4.65787	0.0347688	0.199143	-2.32812	0.0149801
Gm10033	predicted gene 10033	576.229	41.9208	0.0727502	0.199075	-2.32862	0.0117407
Thoc2	THO complex 2	3362.91	275.979	0.0820654	0.199071	-2.32864	0.0104813
Samd9l	sterile alpha motif domain containing 9-like	2231.92	180.492	0.0808686	0.198836	-2.33035	0.0105728
Zfp820	zinc finger protein 820	134.826	4.65787	0.0345473	0.198581	-2.3322	0.0148026
Zranb2	zinc finger, RAN-binding domain containing 2	2347	188.644	0.0803766	0.198147	-2.33536	0.0104128
Zfp81	zinc finger protein 81	431.099	29.1117	0.067529	0.197497	-2.3401	0.0118397
Zfp51	zinc finger protein 51	558.195	39.5919	0.0709284	0.197484	-2.34019	0.0114316
Prpf39	PRP39 pre-mRNA processing factor 39 homolog (yeast)	1307.89	101.309	0.0774593	0.197364	-2.34107	0.0105542
Casp8ap2	caspase 8 associated protein 2	1053.7	80.3482	0.0762533	0.197353	-2.34115	0.0107109
Taf1d	TATA box binding protein (Tbp)-associated factor, RNA polymerase I, D	559.913	39.5919	0.0707108	0.197208	-2.34221	0.0113663
Lztfl1	leucine zipper transcription factor-like 1	1447.01	111.789	0.0772548	0.196622	-2.3465	0.0103391
Zfp758	zinc finger protein 758	693.021	50.0721	0.0722519	0.196481	-2.34754	0.0109375
Ncapg	non-SMC condensin I complex, subunit G	152.001	5.82233	0.0383046	0.196336	-2.3486	0.0138984
Gm4944	predicted gene 4944	525.562	36.0985	0.0686854	0.195818	-2.35241	0.011152
Fkbp3	FK506 binding protein 3	6560.94	522.846	0.0796906	0.195464	-2.35502	0.00964
Esf1	ESF1, nucleolar pre-rRNA processing protein, homolog (S. cerevisiae)	948.073	69.868	0.0736947	0.195306	-2.35619	0.0103771
Zfp945	zinc finger protein 945	1844.62	140.9	0.0763845	0.194617	-2.36129	0.00981355
Nexn	nexilin	7773.51	610.181	0.0784948	0.193989	-2.36595	0.00934037
AU041133	expressed sequence AU041133	389.878	24.4538	0.0627217	0.193968	-2.36611	0.01122
Ogn	osteoglycin	9219.67	724.298	0.0785601	0.193917	-2.36649	0.00930947
Dek	DEK oncogene (DNA binding)	2365.03	180.492	0.0763171	0.193696	-2.36813	0.00953555
Eea1	early endosome antigen 1	3871.3	299.268	0.0773043	0.193608	-2.36879	0.00937998
Zfp654	zinc finger protein 654	1211.71	86.1706	0.0711146	0.190841	-2.38956	0.00931594
Sgol2	shugoshin-like 2 (S. pombe)	993.588	68.7035	0.0691469	0.189961	-2.39622	0.00928592
Ssb	Sjogren syndrome antigen B	2789.26	201.453	0.0722245	0.188731	-2.4056	0.00856941
Zfp935	zinc finger protein 935	448.274	26.7827	0.0597464	0.188316	-2.40877	0.00980643
Cenpq	centromere protein Q	340.07	18.6315	0.0547872	0.187903	-2.41194	0.0101478
Cwf19l2	CWF19-like 2, cell cycle control (S. pombe)	1588.71	110.624	0.0696316	0.1878	-2.41273	0.00860767
Dcun1d1	DCN1, defective in cullin neddylation 1, domain containing 1 (S. cerevisiae)	1163.62	79.1838	0.0680493	0.187692	-2.41356	0.00875626
AI987944	expressed sequence AI987944	723.078	46.5787	0.0644173	0.187412	-2.41571	0.00907189
Zfp808	zinc finger protein 80	187.21	6.9868	0.0373206	0.186313	-2.4242	0.0109293
Zfp943	zinc finger prtoein 943	1009.05	66.3746	0.0657796	0.186113	-2.42575	0.00856339
Zfp458	zinc finger protein 458	188.069	6.9868	0.0371502	0.185954	-2.42698	0.0108381
Gm11992	predicted gene 11992	144.272	3.4934	0.024214	0.185173	-2.43306	0.0111308
AK129341	cDNA sequence AK129341	238.736	10.4802	0.0438987	0.184948	-2.43481	0.0101565
Ptp4a1	protein tyrosine phosphatase 4a1	583.958	34.934	0.0598228	0.184662	-2.43704	0.00877228
Zfp930	zinc finger protein 930	846.739	52.401	0.0618856	0.183132	-2.44905	0.00816047
Zfp518a	zinc finger protein 518A	1301.88	82.6772	0.0635058	0.18196	-2.4583	0.00769365
Gm10509	zinc finger protein 51 pseudogene	151.142	3.4934	0.0231134	0.181817	-2.45944	0.0102778
Zfp273	zinc finger protein 273	166.6	4.65787	0.0279584	0.181673	-2.46058	0.0100943
Gm14420	predicted gene 14420	3897.06	256.183	0.0657374	0.180777	-2.46772	0.00716678
Zfp160	zinc finger protein 160	1226.31	75.6903	0.0617219	0.180296	-2.47156	0.00744902
Zfp120	zinc finger protein 120	708.479	40.7563	0.0575266	0.179903	-2.47471	0.00774457
Gm5860	predicted gene 5860	136.543	1.16447	0.0085282	0.179372	-2.47898	0.00983281
Lipo1	lipase, member O1	670.693	37.2629	0.0555589	0.178262	-2.48793	0.0075136
Gm17066	predicted gene 17066	707.62	39.5919	0.0559508	0.178136	-2.48895	0.007449
Zfp62	zinc finger protein 62	2556.53	158.368	0.0619462	0.177479	-2.49428	0.00674379
Zfp960	zinc finger protein 960	266.216	10.4802	0.0393673	0.176811	-2.49972	0.00834229
Aspm	asp (abnormal spindle)-like, microcephaly associated (Drosophila)	525.562	26.7827	0.0509602	0.176076	-2.50573	0.00736983
Zfp759	zinc finger protein 759	494.647	24.4538	0.0494369	0.175227	-2.51271	0.00728871
Zfp958	zinc finger protein 958	722.219	38.4274	0.0532074	0.17483	-2.51598	0.00690085
AI593442	expressed sequence AI593442	255.911	9.31574	0.0364022	0.174702	-2.51703	0.00801019
Mndal	myeloid nuclear differentiation antigen like	819.259	44.2497	0.0540119	0.17454	-2.51837	0.00676885
Zfp955b	zinc finger protein 955B	920.593	50.0721	0.0543911	0.173984	-2.52297	0.00661213
Arhgap5	Rho GTPase activating protein 5	9067.67	546.135	0.0602288	0.173474	-2.52721	0.00599474
Iigp1	interferon inducible GTPase 1	5415.35	309.748	0.0571981	0.170553	-2.55171	0.00563818
Cetn3	centrin 3	1218.58	64.0457	0.0525575	0.169926	-2.55702	0.00588378
Angpt1	angiopoietin 1	4232.84	237.551	0.056121	0.169711	-2.55885	0.00555499
Cenpe	centromere protein E	297.99	10.4802	0.0351696	0.169191	-2.56327	0.00685949
Haus3	HAUS augmin-like complex, subunit 3	340.929	12.8091	0.0375713	0.168648	-2.56791	0.00661858
Zfp52	zinc finger protein 52	521.269	22.1249	0.0424443	0.166516	-2.58627	0.00590091
Zfp934	zinc finger protein 934	254.194	6.9868	0.0274861	0.165402	-2.59596	0.0064375
Cngb3	cyclic nucleotide gated channel beta 3	217.267	4.65787	0.0214385	0.164733	-2.6018	0.00651082
Cep290	centrosomal protein 290	615.732	25.6183	0.0416062	0.163332	-2.61412	0.00534345
Zfp825	zinc finger protein 825	279.956	6.9868	0.0249567	0.160002	-2.64384	0.00553185
Gpr22	G protein-coupled receptor 22	2233.64	98.9797	0.0443132	0.157569	-2.66594	0.00418457
Ube2v2	ubiquitin-conjugating enzyme E2 variant 2	319.459	8.15127	0.0255158	0.157084	-2.6704	0.00501621
Cenpf	centromere protein F	2524.76	110.624	0.0438158	0.156592	-2.67492	0.00405878
Akap5	A kinase (PRKA) anchor protein 5	618.309	20.9604	0.0338996	0.154441	-2.69487	0.004248
D3Ertd751e	DNA segment, Chr 3, ERATO Doi 751, expressed	1172.21	45.4142	0.0387424	0.154136	-2.69772	0.00396234
Zfp873	zinc finger protein 873	301.425	5.82233	0.019316	0.152565	-2.71251	0.004499
Zfp97	zinc finger protein 97	347.799	6.9868	0.0200886	0.149671	-2.74014	0.00405866
Gm3414	predicted gene 3414	430.24	10.4802	0.024359	0.149467	-2.7421	0.00389949
Gm5595	predicted gene 5595	312.589	4.65787	0.0149009	0.148047	-2.75587	0.00396121
D7Ertd715e	DNA segment, Chr 7, ERATO Doi 715, expressed	404.477	8.15127	0.0201526	0.146436	-2.77166	0.00361986
9830147E19Rik	RIKEN cDNA 9830147E19 gene	336.635	3.4934	0.0103774	0.143907	-2.7968	0.00351
2610305D13Rik	RIKEN cDNA 2610305D13 gene	498.941	9.31574	0.018671	0.141181	-2.82438	0.00301768
F830016B08Rik	RIKEN cDNA F830016B08 gene	3037.44	79.1838	0.0260692	0.135137	-2.88751	0.00217329
Gm4841	predicted gene 4841	770.31	3.4934	0.00453506	0.133431	-2.90584	0.00245473
