# Supplementary material for: PIMT/NCOA6IP Deletion in the Mouse Heart Causes Delayed Cardiomyopathy Attributable to Perturbation in Energy Metabolism
Source: Int J Mol Sci. 2018 May 16;19(5):1485. doi: 10.3390/ijms19051485 (PMC5983783; doi:10.3390/ijms19051485)
Supplement: Supplementary file 1 [file ijms-19-01485-s001.zip › ijms-306114-supplementary/S2 table genes up-regulated in 2-month csPIMTKO heart-3-3-18.xlsx]

## Sheet: Sheet1
	S2 table genes up-regulated in 2-month csPIMTKO heart
GeneSymbol	Description	WT	2 month PIMTKO	KO/WT	converted fold	Log2 Fold Change	p-value
Ucp1	uncoupling protein 1 (mitochondrial, proton carrier)	91.0288	1667.52	18.3186	5.86705	2.55264	0.00583579
Arc	activity regulated cytoskeletal-associated protein	275.663	4765	17.2856	5.8334	2.54434	0.00576702
Cldn23	claudin 23	12.8814	267.827	20.7917	5.40253	2.43364	0.00993365
Krt8	keratin 8	28.3391	409.892	14.4638	5.01354	2.32583	0.0123459
Tmem179	transmembrane protein 179	1.71752	100.144	58.3073	5.00633	2.32375	0.0155208
Fbxw18	F-box and WD-40 domain protein 18	2.57629	102.473	39.7755	4.90619	2.2946	0.0168451
Col6a5	collagen, type VI, alpha 5	15.4577	241.045	15.5938	4.8658	2.28268	0.015113
Cyp2s1	cytochrome P450, family 2, subfamily s, polypeptide 1	14.599	224.742	15.3944	4.79787	2.2624	0.0161387
Scgb1a1	secretoglobin, family 1A, member 1 (uteroglobin)	6.01133	131.585	21.8894	4.7865	2.25897	0.0179745
Bpifb1	BPI fold containing family B, member 1	3.43505	104.802	30.5096	4.78167	2.25752	0.018603
Krt18	keratin 18	149.425	1569.7	10.505	4.64428	2.21545	0.0145099
Ly6k	lymphocyte antigen 6 complex, locus K	6.01133	123.433	20.5335	4.64218	2.2148	0.0203756
Sprr1a	small proline-rich protein 1A	0.858762	72.1969	84.071	4.43687	2.14954	0.0247277
Chodl	chondrolectin	3.43505	88.4995	25.7637	4.41258	2.14162	0.025645
St14	suppression of tumorigenicity 14 (colon carcinoma)	39.5031	406.399	10.2878	4.35817	2.12372	0.0207594
Cxcl14	chemokine (C-X-C motif) ligand 14	51.5257	508.872	9.87608	4.3397	2.1176	0.0204583
Lrp2	low density lipoprotein receptor-related protein 2	34.3505	357.491	10.4072	4.33853	2.11721	0.0215078
Col22a1	collagen, type XXII, alpha 1	24.0453	262.005	10.8963	4.29855	2.10385	0.0234195
5830418P13Rik	RIKEN cDNA 5830418P13 gene	19.7515	224.742	11.3785	4.29761	2.10353	0.0241089
Cyp2f2	cytochrome P450, family 2, subfamily f, polypeptide 2	28.3391	294.61	10.3959	4.26477	2.09247	0.0235992
Adamts8	a disintegrin-like and metallopeptidase (reprolysin type) with thrombospondin type 1 motif, 8	395.031	3388.6	8.57807	4.25123	2.08788	0.0195567
Npy	neuropeptide Y	1.71752	68.7035	40.0015	4.23253	2.08152	0.030027
Cyp2d10	cytochrome P450, family 2, subfamily d, polypeptide 10	2.57629	73.3614	28.4756	4.19432	2.06844	0.0312356
Itgb1bp3	nicotinamide riboside kinase 2	327.188	2705.06	8.26758	4.16371	2.05787	0.0212154
Gm3716	predicted gene 3716	5.15257	91.9929	17.8538	4.15241	2.05395	0.0319522
AI506816	expressed sequence AI506816	57.5371	514.694	8.94544	4.14784	2.05236	0.0240194
Ankrd2	ankyrin repeat domain 2 (stretch responsive muscle)	14.599	166.519	11.4062	4.12511	2.04443	0.0295219
Fbln7	fibulin 7	36.9268	341.189	9.23961	4.10104	2.03599	0.0264641
Upk3b	uroplakin 3B	157.153	1266.94	8.0618	4.06474	2.02316	0.0238771
Slc22a7	solute carrier family 22 (organic anion transporter), member 7	18.034	188.644	10.4604	4.06388	2.02286	0.0303523
Uts2d	urotensin 2B	7.72886	108.295	14.0118	4.0638	2.02283	0.0336972
Fxyd3	FXYD domain-containing ion transport regulator 3	7.72886	108.295	14.0118	4.0638	2.02283	0.0336972
Tmem45b	transmembrane protein 45b	18.034	186.315	10.3313	4.03732	2.0134	0.0311224
Apoc3	apolipoprotein C-III	9.44638	118.776	12.5737	4.01143	2.00412	0.0347008
Lman1l	complexin 3	50.667	427.359	8.43468	3.99195	1.99709	0.0281504
Slc27a2	solute carrier family 27 (fatty acid transporter), member 2	69.5597	564.766	8.11916	3.97643	1.99147	0.0275792
Atp6v0a4	ATPase, H+ transporting, lysosomal V0 subunit A4	33.4917	293.446	8.76174	3.95491	1.98364	0.030768
1600029D21Rik	placenta expressed transcript 1	12.0227	133.914	11.1384	3.94079	1.97849	0.0360806
Scgb3a2	secretoglobin, family 3A, member 2	0.858762	54.7299	63.7312	3.91124	1.96762	0.0391369
Aldh3a1	aldehyde dehydrogenase family 3, subfamily A1	44.6556	364.478	8.16198	3.89042	1.95993	0.0314777
Gfap	glial fibrillary acidic protein	4.29381	74.5259	17.3566	3.87162	1.95294	0.0418087
Mosc1	mitochondrial amidoxime reducing component 1	5.15257	80.3482	15.5938	3.86525	1.95056	0.0417886
Folr1	folate receptor 1 (adult)	2.57629	61.7167	23.9557	3.83863	1.94059	0.0432243
Sec14l3	SEC14-like 3 (S. cerevisiae)	0.858762	51.2365	59.6633	3.78859	1.92166	0.0437029
Lgals3	lectin, galactose binding, soluble 3	952.367	6475.6	6.79948	3.77587	1.91681	0.0295429
Sypl2	synaptophysin-like 2	8.58762	100.144	11.6615	3.77062	1.9148	0.0441635
Gm18756	NLR family, pyrin domain containing 5, pseudogene	100.475	717.312	7.13919	3.76122	1.9112	0.0326719
Acaa1b	acetyl-Coenzyme A acyltransferase 1B	109.063	769.713	7.05752	3.74723	1.90583	0.0328924
Cdkn2b	cyclin-dependent kinase inhibitor 2B (p15, inhibits CDK4)	8.58762	97.8152	11.3903	3.7222	1.89616	0.0463002
Fbxw24	F-box and WD-40 domain protein 24	0	54.7299	#DIV/0!	3.70827	1.89075	0.0446809
Cyp4a10	cytochrome P450, family 4, subfamily a, polypeptide 10	116.792	798.824	6.83974	3.69012	1.88367	0.0345715
Cyp3a11	cytochrome P450, family 3, subfamily a, polypeptide 11	57.5371	414.55	7.20493	3.68929	1.88334	0.0370699
Crlf1	cytokine receptor-like factor 1	43.7969	323.722	7.39144	3.6783	1.87904	0.0387884
Fga	fibrinogen alpha chain	73.8535	514.694	6.96912	3.66705	1.87462	0.036848
Inmt	indolethylamine N-methyltransferase	288.544	1877.12	6.50549	3.6528	1.869	0.0340936
Arg1	arginase, liver	30.0567	229.4	7.63225	3.62879	1.85949	0.0429782
Thbs4	thrombospondin 4	378.714	2413.94	6.37404	3.6219	1.85675	0.0348111
Vaultrc5	vault RNA component 5	194.939	1240.16	6.36177	3.58594	1.84235	0.0370197
Hpx	hemopexin	113.357	726.627	6.4101	3.55463	1.8297	0.0395791
Ngef	neuronal guanine nucleotide exchange factor	37.7855	266.663	7.05728	3.54331	1.8251	0.0453169
Tdo2	tryptophan 2,3-dioxygenase	58.3958	385.439	6.60045	3.514	1.81311	0.0440738
Tmem151a	transmembrane protein 151A	31.7742	224.742	7.0731	3.49395	1.80486	0.0488656
Itih3	inter-alpha trypsin inhibitor, heavy chain 3	34.3505	236.387	6.88161	3.46438	1.7926	0.0497921
H2-Q10	histocompatibility 2, Q region locus 10	70.4185	425.03	6.03578	3.37037	1.75291	0.0499501
Cyp4a14	cytochrome P450, family 4, subfamily a, polypeptide 14	244.747	1363.59	5.57143	3.33493	1.73766	0.0470762
Hyi	hydroxypyruvate isomerase homolog (E. coli)	211.255	1177.28	5.57276	3.32738	1.73439	0.0477878
Cnksr1	connector enhancer of kinase suppressor of Ras 1	162.306	908.284	5.59612	3.31803	1.73033	0.0489998
Gdf15	growth differentiation factor 15	318.601	1735.06	5.44586	3.30233	1.72348	0.0481486
