# Supplementary material for: PIMT/NCOA6IP Deletion in the Mouse Heart Causes Delayed Cardiomyopathy Attributable to Perturbation in Energy Metabolism
Source: Int J Mol Sci. 2018 May 16;19(5):1485. doi: 10.3390/ijms19051485 (PMC5983783; doi:10.3390/ijms19051485)
Supplement: Supplementary file 1 [file ijms-19-01485-s001.zip › ijms-306114-supplementary/S3. Table Genes down-regulated in 6-month csPIMTKO heart-3-3-18.xlsx]

## Sheet: Sheet1
	S3 Table Genes down-regulated in 6-month old csPIMTKO heart
GeneSymbol	Description	WT	6-month KO	KO/WT	WT/KO	converted fold	Log2 Fold Change	p-value
Dmd	dystrophin, muscular dystrophy	28469.6	5421.16	0.19042	5.25156	0.315642	-1.66364	0.0494188
Ccng1	cyclin G1	62767.7	11940.5	0.190233	5.2567	0.315335	-1.66504	0.0491904
4933403F05Rik	family with sequence similarity 210, member A	12640.9	2388.53	0.188952	5.29234	0.314567	-1.66856	0.0489825
Galnt1	UDP-N-acetyl-alpha-D-galactosamine:polypeptide N-acetylgalactosaminyltransferase 1	5728.94	1076.72	0.187944	5.32074	0.314277	-1.66989	0.0491329
Ppp1r14c	protein phosphatase 1, regulatory (inhibitor) subunit 14c	9578.04	1801.33	0.188069	5.31721	0.313912	-1.67157	0.0487118
Dld	dihydrolipoamide dehydrogenase	14834.7	2793.24	0.188291	5.31092	0.313866	-1.67178	0.0485685
Smc3	structural maintenance of chromosomes 3	2803.92	521.72	0.186068	5.37438	0.313769	-1.67223	0.0494336
Hltf	helicase-like transcription factor	1857.48	341.372	0.183782	5.44122	0.312871	-1.67636	0.0495081
Riok2	RIO kinase 2 (yeast)	1378.67	251.198	0.182203	5.48838	0.312671	-1.67728	0.0499652
Capn7	calpain 7	3806.25	705.288	0.185297	5.39673	0.312398	-1.67854	0.0484018
Abhd13	abhydrolase domain containing 13	3056.37	564.66	0.184749	5.41276	0.312326	-1.67887	0.0485639
Cfdp1	craniofacial development protein 1	1411.27	256.566	0.181797	5.50063	0.312175	-1.67958	0.0496435
Decr1	2,4-dienoyl CoA reductase 1, mitochondrial	15658.2	2916.69	0.186273	5.36847	0.311944	-1.68064	0.0475356
Mitf	microphthalmia-associated transcription factor	4786.22	884.562	0.184814	5.41084	0.311572	-1.68236	0.0477944
Nae1	NEDD8 activating enzyme E1 subunit 1	1891.02	344.593	0.182226	5.48768	0.311342	-1.68343	0.0486522
Vps13a	vacuolar protein sorting 13A (yeast)	6494.66	1199.1	0.184628	5.41629	0.311018	-1.68493	0.04733
Bmpr1a	bone morphogenetic protein receptor, type 1A	8498.39	1565.16	0.184171	5.42973	0.310337	-1.68809	0.0468592
Ttc14	tetratricopeptide repeat domain 14	3632.98	661.274	0.18202	5.49391	0.309399	-1.69246	0.0468516
Smarcad1	SWI/SNF-related, matrix-associated actin-dependent regulator of chromatin, subfamily a, containing DEAD/H box 1	1475.55	264.08	0.178971	5.58751	0.309302	-1.69291	0.0480009
Sec62	SEC62 homolog (S. cerevisiae)	3101.08	562.513	0.181393	5.5129	0.309134	-1.6937	0.0468556
Pnrc2	proline-rich nuclear receptor coactivator 2	2775.04	502.397	0.181041	5.52361	0.309064	-1.69402	0.0469332
Esf1	ESF1, nucleolar pre-rRNA processing protein, homolog (S. cerevisiae)	1028.41	181.421	0.176409	5.66866	0.308916	-1.69471	0.0486427
Zfp958	zinc finger protein 958	783.421	136.334	0.174024	5.74633	0.308757	-1.69546	0.0494068
Otud6b	OTU domain containing 6B	3718.69	673.083	0.181	5.52486	0.308393	-1.69716	0.046307
Nek1	NIMA (never in mitosis gene a)-related expressed kinase 1	1340.48	237.243	0.176984	5.65023	0.3079	-1.69947	0.0474516
Fam81a	family with sequence similarity 81, member A	987.427	172.833	0.175034	5.71318	0.307897	-1.69948	0.0482075
Eif4a2	eukaryotic translation initiation factor 4A2	15851.9	2883.41	0.181897	5.49762	0.307814	-1.69987	0.0453829
Vbp1	von Hippel-Lindau binding protein 1	2068.94	366.063	0.176933	5.65187	0.306037	-1.70822	0.0457165
Fsd1l	fibronectin type III and SPRY domain containing 1-like	6062.43	1086.38	0.179199	5.5804	0.305972	-1.70853	0.044748
Zfp229	zinc finger protein 229	653.937	110.57	0.169084	5.91423	0.305832	-1.70919	0.0484914
Zfp120	zinc finger protein 120	768.516	130.967	0.170415	5.86803	0.305523	-1.71065	0.0477214
0610010F05Rik	RIKEN cDNA 0610010F05 gene	1216.58	211.479	0.17383	5.75274	0.305446	-1.71101	0.0463719
Nt5c3	5'-nucleotidase, cytosolic III	2733.12	484.147	0.177141	5.64523	0.30542	-1.71113	0.0450575
Pnpla8	patatin-like phospholipase domain containing 8	7418.74	1325.77	0.178705	5.5958	0.305296	-1.71172	0.044315
2010315B03Rik	RIKEN cDNA 2010315B03 gene	877.506	150.29	0.171269	5.83876	0.305217	-1.71209	0.0471239
Eif2a	eukaryotic translation initiation factor 2, subunit 1 alpha	2541.23	448.722	0.176577	5.66325	0.305078	-1.71275	0.0449626
Rrm2b	ribonucleotide reductase M2 B (TP53 inducible)	2263.63	398.268	0.175942	5.68369	0.304812	-1.71401	0.0449656
Mga	MAX gene associated	8027.97	1430.97	0.178248	5.61015	0.304792	-1.7141	0.0440302
Dhx36	DEAH (Asp-Glu-Ala-His) box polypeptide 36	3304.15	582.909	0.176417	5.66839	0.304297	-1.71645	0.0443009
Akap9	A kinase (PRKA) anchor protein (yotiao) 9	6916.64	1228.08	0.177554	5.63207	0.304275	-1.71655	0.0438285
Ppp4r2	protein phosphatase 4, regulatory subunit 2	1575.23	273.742	0.17378	5.75442	0.304104	-1.71736	0.0451503
Pgap1	post-GPI attachment to proteins 1	787.147	133.114	0.169109	5.91334	0.304076	-1.7175	0.0468681
Arap2	ArfGAP with RhoGAP domain, ankyrin repeat and PH domain 2	1858.41	324.196	0.174448	5.73237	0.304066	-1.71754	0.0448582
Dsc2	desmocollin 2	4729.4	836.254	0.17682	5.65546	0.304045	-1.71765	0.0439084
Mtrf1l	mitochondrial translational release factor 1-like	534.701	88.0268	0.164628	6.0743	0.303961	-1.71804	0.048346
Zfp597	zinc finger protein 597	1227.76	211.479	0.172247	5.8056	0.303898	-1.71834	0.0455435
5830418K08Rik	RIKEN cDNA 5830418K08 gene	1033.07	176.054	0.170418	5.86794	0.303227	-1.72153	0.0456138
Adcy1	adenylate cyclase 1	1184.91	202.891	0.171229	5.84014	0.303137	-1.72196	0.0452305
Rbfox1	RNA binding protein, fox-1 homolog (C. elegans) 1	1523.99	263.007	0.172578	5.79449	0.303114	-1.72207	0.0447016
Apool	apolipoprotein O-like	2081.98	360.695	0.173246	5.77213	0.302527	-1.72486	0.0439118
Mfap3l	microfibrillar-associated protein 3-like	1228.69	209.332	0.170369	5.8696	0.302115	-1.72683	0.0446226
Dcun1d1	DCN1, defective in cullin neddylation 1, domain containing 1 (S. cerevisiae)	1262.23	214.699	0.170095	5.87905	0.301705	-1.72879	0.0443545
Psme4	proteasome (prosome, macropain) activator subunit 4	31895.7	5586.48	0.175148	5.70945	0.301204	-1.73119	0.0419747
Zfp157	zinc finger protein 157	623.197	101.982	0.163644	6.11083	0.301203	-1.73119	0.0462064
Larp7	La ribonucleoprotein domain family, member 7	1303.22	221.14	0.169688	5.89316	0.301146	-1.73147	0.0440024
Caprin2	caprin family member 2	341.873	52.6014	0.153862	6.49932	0.300986	-1.73223	0.0491641
Ndufa5	NADH dehydrogenase (ubiquinone) 1 alpha subcomplex, 5	8731.27	1520.07	0.174095	5.74399	0.300785	-1.73319	0.0420089
Usp37	ubiquitin specific peptidase 37	1392.64	236.169	0.169583	5.8968	0.300704	-1.73358	0.0436458
Dnm1l	dynamin 1-like	7032.15	1217.35	0.173111	5.77663	0.300044	-1.73676	0.0417246
Rnd3	Rho family GTPase 3	1652.54	280.183	0.169547	5.89809	0.299884	-1.73752	0.0429284
Fxr1	fragile X mental retardation gene 1, autosomal homolog	9473.71	1639.23	0.173029	5.77936	0.299709	-1.73837	0.0414573
2610008E11Rik	RIKEN cDNA 2610008E11 gene	1600.38	270.521	0.169036	5.9159	0.299537	-1.7392	0.0428082
Abcb7	ATP-binding cassette, sub-family B (MDR/TAP), member 7	4705.18	809.417	0.172027	5.81305	0.299504	-1.73935	0.0416593
Ankrd32	ankyrin repeat domain 32	2083.84	354.254	0.17	5.88234	0.299447	-1.73963	0.0423712
Lyrm5	LYR motif containing 5	2383.8	405.782	0.170225	5.87458	0.299238	-1.74063	0.0421029
Ap3m1	adaptor-related protein complex 3, mu 1 subunit	1770.85	299.506	0.169131	5.91256	0.299212	-1.74076	0.0424858
Gm14403	predicted gene 14403	1154.17	192.156	0.166488	6.00643	0.298795	-1.74277	0.043079
Dmtf1	cyclin D binding myb-like transcription factor 1	1378.67	230.802	0.167409	5.9734	0.298689	-1.74328	0.0426545
Zfp758	zinc finger protein 758	751.748	122.379	0.162792	6.1428	0.298499	-1.7442	0.0441154
Zfp715	zinc finger protein 715	2669.78	453.016	0.169683	5.89334	0.298408	-1.74464	0.041572
Fgf9	fibroblast growth factor 9	347.462	52.6014	0.151387	6.60558	0.298315	-1.74509	0.0475931
Nck1	non-catalytic region of tyrosine kinase adaptor protein 1	1636.71	273.742	0.167252	5.97901	0.297746	-1.74785	0.041885
Osgin2	oxidative stress induced growth inhibitor family member 2	730.323	118.085	0.161688	6.18474	0.297719	-1.74798	0.0438141
Tatdn1	TatD DNase domain containing 1	467.63	72.9978	0.156102	6.40609	0.297719	-1.74798	0.0456428
Has3	hyaluronan synthase 3	386.587	59.0424	0.152727	6.54762	0.297592	-1.74859	0.0465759
Casd1	CAS1 domain containing 1	2624.13	442.281	0.168544	5.93318	0.297367	-1.74968	0.041083
Atm	ataxia telangiectasia mutated	3038.67	513.132	0.168867	5.9218	0.297312	-1.74995	0.0409149
Zfp59	zinc finger protein 59	368.888	55.8219	0.151325	6.6083	0.29711	-1.75093	0.0465847
Rbpj	recombination signal binding protein for immunoglobulin kappa J region	1248.26	206.112	0.16512	6.05622	0.297041	-1.75126	0.0420367
Zfp708	zinc finger protein 708	231.021	32.2049	0.139403	7.17346	0.296788	-1.7525	0.049556
A830010M20Rik	RIKEN cDNA A830010M20 gene	364.23	54.7484	0.150313	6.6528	0.296385	-1.75446	0.0462693
Ccdc25	coiled-coil domain containing 25	1360.97	224.361	0.164853	6.06599	0.296324	-1.75475	0.041511
Gm20199	predicted gene, 20199	522.591	81.5858	0.156118	6.40541	0.296183	-1.75544	0.0443245
Usp15	ubiquitin specific peptidase 15	5077.8	855.577	0.168494	5.93493	0.296027	-1.7562	0.0399386
Scrn3	secernin 3	1510.95	249.051	0.164831	6.06682	0.295793	-1.75734	0.0410625
Zfp719	zinc finger protein 719	663.253	105.203	0.158616	6.30452	0.295754	-1.75753	0.0431519
Rasgrp3	RAS, guanyl releasing protein 3	2026.09	336.005	0.165839	6.02994	0.295576	-1.7584	0.0405168
Smc6	structural maintenance of chromosomes 6	3547.28	593.644	0.167352	5.97544	0.295533	-1.75861	0.0399333
Prpf4b	PRP4 pre-mRNA processing factor 4 homolog B (yeast)	3970.2	664.495	0.167371	5.97476	0.29534	-1.75955	0.0397606
Ctage5	CTAGE family, member 5	3086.17	514.205	0.166616	6.00183	0.295126	-1.7606	0.0398521
Pkhd1l1	polycystic kidney and hepatic disease 1-like 1	1614.35	265.154	0.164248	6.08835	0.294939	-1.76151	0.0405385
Zfp189	zinc finger protein 189	400.56	60.1159	0.15008	6.66313	0.294449	-1.76391	0.044716
Mtap9	microtubule-associated protein 9	221.705	30.0579	0.135576	7.37593	0.294397	-1.76417	0.0485245
Bmp10	bone morphogenetic protein 10	6668.86	1113.22	0.166928	5.99062	0.294198	-1.76514	0.0389478
Trmt5	TRM5 tRNA methyltransferase 5	1730.79	283.403	0.163742	6.10717	0.294163	-1.76531	0.0400573
Zfp280d	zinc finger protein 280D	1924.55	315.608	0.163991	6.09791	0.293992	-1.76615	0.0398251
Cacna2d1	calcium channel, voltage-dependent, alpha2/delta subunit 1	15146.8	2530.23	0.167048	5.98631	0.293721	-1.76748	0.0384992
Cetn2	centrin 2	801.12	126.673	0.15812	6.32433	0.293476	-1.76868	0.041393
Zfp617	zinc finger protein 617	1020.03	163.172	0.159967	6.25127	0.293374	-1.76919	0.0406922
Ppp2r3a	protein phosphatase 2 (formerly 2A), regulatory subunit B'', delta	13827.7	2302.65	0.166525	6.00512	0.293264	-1.76973	0.0383041
Eda2r	ectodysplasin A2 receptor	1943.18	316.682	0.162971	6.13607	0.292981	-1.77112	0.0393316
1600012F09Rik	Yae1 domain containing 1	2042.86	332.784	0.162901	6.13868	0.292737	-1.77232	0.0391522
BC005561	cDNA sequence BC005561	1058.22	168.539	0.159266	6.2788	0.292455	-1.77371	0.0401601
Tfam	transcription factor A, mitochondrial	2247.79	366.063	0.162854	6.14046	0.292378	-1.77409	0.0388682
Arfgef1	ADP-ribosylation factor guanine nucleotide-exchange factor 1(brefeldin A-inhibited)	8426.66	1392.33	0.165229	6.05222	0.29235	-1.77423	0.0380047
Ccdc47	coiled-coil domain containing 47	5047.05	830.887	0.164628	6.0743	0.292336	-1.7743	0.0382078
Tspan2	tetraspanin 2	878.437	138.481	0.157645	6.34337	0.292258	-1.77469	0.0405341
Zcchc7	zinc finger, CCHC domain containing 7	930.603	147.069	0.158036	6.32766	0.292186	-1.77504	0.0403454
Zfp961	zinc finger protein 961	484.398	72.9978	0.150698	6.63579	0.292053	-1.7757	0.0425518
Wnt5a	wingless-type MMTV integration site family, member 5A	745.228	115.938	0.155574	6.42783	0.291697	-1.77746	0.0407437
Mrpl1	mitochondrial ribosomal protein L1	2114.58	341.372	0.161437	6.19436	0.291217	-1.77984	0.0383961
2610029I01Rik	thiosulfate sulfurtransferase (rhodanese)-like domain containing 3	682.815	105.203	0.154072	6.49047	0.291116	-1.78034	0.0407441
Gm10336	predicted gene 10336	3923.62	638.731	0.162791	6.14284	0.290975	-1.78103	0.0377268
Gm16793	predicted gene, 16793	540.29	81.5858	0.151004	6.62235	0.290863	-1.78159	0.0414875
Kcnd2	potassium voltage-gated channel, Shal-related family, member 2	2824.41	457.31	0.161913	6.17615	0.290834	-1.78173	0.0379162
Pttg1	pituitary tumor-transforming gene 1	1645.09	261.933	0.159221	6.28057	0.29004	-1.78568	0.0381851
Luc7l3	LUC7-like 3 (S. cerevisiae)	2930.61	472.339	0.161174	6.20446	0.290034	-1.78571	0.0375148
Meox2	mesenchyme homeobox 2	1127.16	177.127	0.157145	6.36355	0.290015	-1.7858	0.0388552
Eif2s2	eukaryotic translation initiation factor 2, subunit 2 (beta)	1876.11	299.506	0.159642	6.26402	0.289917	-1.78629	0.037943
Hibch	3-hydroxyisobutyryl-Coenzyme A hydrolase	3774.58	608.673	0.161256	6.20132	0.289572	-1.78801	0.0371097
Ky	kyphoscoliosis peptidase	1485.8	235.096	0.158229	6.31996	0.289546	-1.78813	0.0381156
Gm3604	predicted gene 3604	129.483	13.9555	0.107778	9.27832	0.289513	-1.7883	0.0499344
Nebl	nebulette	10722	1741.21	0.162397	6.15776	0.289473	-1.7885	0.0366333
Eml5	echinoderm microtubule associated protein like 5	711.692	108.423	0.152346	6.56402	0.289042	-1.79065	0.0396028
Gm9833	myelin basic protein expression factor 2, repressor pseudogene	156.498	18.2495	0.116612	8.57548	0.288982	-1.79095	0.0481633
Zfp449	zinc finger protein 449	580.346	86.9533	0.14983	6.67423	0.288852	-1.7916	0.0402194
Brip1	BRCA1 interacting protein C-terminal helicase 1	183.512	22.5434	0.122844	8.14038	0.288598	-1.79287	0.0467243
Ppil4	peptidylprolyl isomerase (cyclophilin)-like 4	1655.34	260.86	0.157587	6.34569	0.288442	-1.79364	0.0374362
Brca2	breast cancer 2	369.819	52.6014	0.142235	7.0306	0.288374	-1.79399	0.0420153
Nol8	nucleolar protein 8	1430.84	224.361	0.156804	6.37739	0.288359	-1.79406	0.0376276
Pus3	pseudouridine synthase 3	449.931	65.4833	0.145541	6.87093	0.288208	-1.79482	0.0409634
Tug1	taurine upregulated gene 1	4446.21	710.655	0.159834	6.2565	0.287942	-1.79615	0.0362792
5730455O13Rik	FRA10AC1 homolog (human)	317.653	44.0134	0.138558	7.2172	0.287914	-1.79629	0.0426281
G2e3	G2/M-phase specific E3 ubiquitin ligase	776.9	118.085	0.151995	6.57917	0.287877	-1.79648	0.038779
Abcd2	ATP-binding cassette, sub-family D (ALD), member 2	664.184	99.8353	0.150313	6.6528	0.287792	-1.7969	0.0392285
Gm4787	predicted gene 4787	144.388	16.1025	0.111522	8.96682	0.287725	-1.79724	0.0480622
Plk1s1	kizuna centrosomal protein	2911.98	461.604	0.158519	6.30839	0.287516	-1.79829	0.0363823
Zfp952	zinc finger protein 952	512.344	75.1448	0.146669	6.81809	0.287411	-1.79882	0.0400091
Mapk10	mitogen-activated protein kinase 10	1006.06	154.584	0.153653	6.50818	0.287409	-1.79882	0.0378858
Gm9897	mitochondrial transcription termination factor 1b	54.029	1.0735	0.0198689	50.3299	0.287382	-1.79896	0.0488909
Fancb	Fanconi anemia, complementation group B	131.346	13.9555	0.106249	9.41182	0.287309	-1.79932	0.0485318
Zfp943	zinc finger prtoein 943	1094.55	168.539	0.15398	6.49436	0.287156	-1.80009	0.0375813
AK129341	cDNA sequence AK129341	258.967	34.3519	0.13265	7.53864	0.287154	-1.8001	0.0434989
Aldh1l2	aldehyde dehydrogenase 1 family, member L2	1148.58	177.127	0.154214	6.48451	0.287078	-1.80048	0.0374446
Cmya5	cardiomyopathy associated 5	43481.2	6970.22	0.160304	6.23815	0.286964	-1.80106	0.0353365
Hells	helicase, lymphoid specific	178.855	21.4699	0.120041	8.33046	0.286872	-1.80152	0.0459612
Hpgds	hematopoietic prostaglandin D synthase	205.869	25.7639	0.125147	7.99059	0.286773	-1.80202	0.044874
Strbp	spermatid perinuclear RNA binding protein	2517.94	396.121	0.157319	6.35649	0.286742	-1.80218	0.0361662
Zfp101	zinc finger protein 101	387.518	54.7484	0.141279	7.07817	0.286599	-1.8029	0.0408837
2610203C22Rik	RIKEN cDNA 2610203C22 gene	165.813	19.323	0.116535	8.58115	0.286493	-1.80343	0.0463191
Uba3	ubiquitin-like modifier activating enzyme 3	3470.9	546.41	0.157426	6.35218	0.286073	-1.80555	0.0356014
Srek1ip1	splicing regulatory glutamine/lysine-rich protein 1interacting protein 1	814.161	122.379	0.150313	6.6528	0.285842	-1.80671	0.03769
Mndal	myeloid nuclear differentiation antigen like	888.684	134.187	0.150995	6.62272	0.285774	-1.80706	0.037427
Osgepl1	O-sialoglycoprotein endopeptidase-like 1	2985.57	468.045	0.156769	6.37881	0.285772	-1.80706	0.0355818
Chordc1	cysteine and histidine-rich domain (CHORD)-containing, zinc-binding protein 1	2035.4	316.682	0.155587	6.42728	0.285739	-1.80723	0.0359442
Fign	fidgetin	571.962	83.7328	0.146396	6.8308	0.285722	-1.80731	0.0387658
Rsrc2	arginine/serine-rich coiled-coil 2	3366.57	527.087	0.156565	6.38711	0.285307	-1.80941	0.035284
Dgki	diacylglycerol kinase, iota	370.751	51.5279	0.138983	7.19515	0.285198	-1.80996	0.0404142
Fbxw7	F-box and WD-40 domain protein 7	5034.01	791.168	0.157164	6.36276	0.285186	-1.81002	0.0349916
Pkd2l2	polycystic kidney disease 2-like 2	290.639	38.6459	0.132969	7.52056	0.284557	-1.81321	0.0414418
Nasp	nuclear autoantigenic sperm protein (histone-binding)	1054.5	158.878	0.150667	6.63717	0.284205	-1.815	0.0363083
Ckap2l	cytoskeleton associated protein 2-like	154.635	17.176	0.111074	9.00298	0.284201	-1.81502	0.0455625
Prrg1	proline rich Gla (G-carboxyglutamic acid) 1	1184.91	179.274	0.151297	6.6095	0.284096	-1.81555	0.0360287
Lilra6	leukocyte immunoglobulin-like receptor, subfamily A (with TM domain), member 6	66.139	3.22049	0.0486928	20.5369	0.284033	-1.81587	0.0490472
Gm4636	zinc finger protein 850	148.114	16.1025	0.108717	9.19822	0.283865	-1.81672	0.0456895
B230216N24Rik	RIKEN cDNA B230216N24 gene	93.1535	7.51448	0.0806678	12.3965	0.283847	-1.81681	0.0486002
Mkks	McKusick-Kaufman syndrome	2854.22	441.207	0.154581	6.46912	0.283771	-1.8172	0.0347368
Zfp131	zinc finger protein 131	1797.86	274.815	0.152857	6.54207	0.283565	-1.81825	0.03513
Guf1	GUF1 GTPase homolog (S. cerevisiae)	2020.5	309.167	0.153015	6.53529	0.283284	-1.81968	0.0348632
Ptcd3	pentatricopeptide repeat domain 3	6623.21	1029.48	0.155436	6.43352	0.28318	-1.82021	0.0340038
Lin9	lin-9 homolog (C. elegans)	238.473	30.0579	0.126043	7.93378	0.283073	-1.82075	0.0419175
A430033K04Rik	RIKEN cDNA A430033K04 gene	321.379	42.9399	0.133611	7.4844	0.282895	-1.82166	0.040035
Fignl1	fidgetin-like 1	114.579	10.735	0.0936908	10.6734	0.282769	-1.8223	0.0468295
Oprd1	opioid receptor, delta 1	80.112	5.36749	0.0669998	14.9254	0.282736	-1.82247	0.0483929
Kif20b	kinesin family member 20B	190.965	22.5434	0.11805	8.47096	0.282527	-1.82354	0.0431366
Zfp113	zinc finger protein 113	770.379	112.717	0.146314	6.83462	0.28247	-1.82383	0.0362899
Zfp518a	zinc finger protein 518A	1412.21	212.552	0.150511	6.64404	0.282375	-1.82432	0.034953
Plekhh1	pleckstrin homology domain containing, family H (with MyTH4 domain) member 1	605.497	86.9533	0.143606	6.96348	0.282346	-1.82447	0.036977
Samd9l	sterile alpha motif domain containing 9-like	2421.06	369.283	0.15253	6.5561	0.282234	-1.82504	0.0342146
Zfp874a	zinc finger protein 874a	696.788	100.909	0.14482	6.90513	0.281993	-1.82627	0.0363635
Tmem47	transmembrane protein 47	1873.32	283.403	0.151284	6.61007	0.281887	-1.82681	0.0343418
Cdkl5	cyclin-dependent kinase-like 5	331.626	44.0134	0.13272	7.53467	0.281364	-1.82949	0.0391149
2610305D13Rik	RIKEN cDNA 2610305D13 gene	541.222	76.2183	0.140826	7.10094	0.281035	-1.83118	0.0367691
Tnfaip8	tumor necrosis factor, alpha-induced protein 8	4018.64	611.894	0.152264	6.56755	0.280809	-1.83234	0.0332206
Zfp930	zinc finger protein 930	918.493	134.187	0.146095	6.84486	0.280797	-1.8324	0.0350937
Pdzrn4	PDZ domain containing RING finger 4	256.172	32.2049	0.125716	7.95444	0.280752	-1.83263	0.0402877
Atad5	ATPase family, AAA domain containing 5	228.226	27.9109	0.122295	8.17694	0.280746	-1.83266	0.0410107
Rpgrip1l	Rpgrip1-like	326.969	42.9399	0.131327	7.61457	0.280314	-1.83488	0.0386804
Atrx	alpha thalassemia/mental retardation syndrome X-linked homolog (human)	9692.62	1477.13	0.152398	6.56178	0.279899	-1.83702	0.0324975
Smarca5-ps	SWI/SNF related, matrix associated, actin depenent ragulator of chromatin, subfamily a, member 5, pseudogene	216.116	25.7639	0.119213	8.38831	0.279455	-1.83931	0.0407063
4922501C03Rik	centrosomal protein 162	589.661	82.6593	0.140181	7.13364	0.279336	-1.83993	0.0356883
Wbp5	WW domain binding protein 5	1139.27	166.392	0.146052	6.84688	0.27926	-1.84032	0.0339637
Zfp799	zinc finger protein 799	1322.78	194.303	0.14689	6.80782	0.279208	-1.84059	0.033677
Zfp933	zinc finger protein 933	993.947	143.849	0.144725	6.90967	0.278883	-1.84227	0.0340741
Fam19a3	family with sequence similarity 19, member A3	217.048	25.7639	0.118702	8.42447	0.278821	-1.84259	0.0403568
Ppwd1	peptidylprolyl isomerase domain and WD repeat containing 1	573.825	79.4388	0.138437	7.22349	0.277972	-1.84699	0.0351645
Ssbp1	single-stranded DNA binding protein 1	765.721	108.423	0.141596	7.06234	0.277971	-1.84699	0.0342986
Cxadr	coxsackie virus and adenovirus receptor	6854.23	1028.41	0.15004	6.66488	0.277917	-1.84727	0.0317719
Zfp959	zinc finger protein 959	261.761	32.2049	0.123032	8.12799	0.277568	-1.84909	0.0385841
Zfp644	zinc finger protein 644	6682.83	997.279	0.14923	6.70106	0.277174	-1.85113	0.0314803
Zfp882	zinc finger protein 882	334.421	42.9399	0.128401	7.78812	0.276997	-1.85206	0.0369814
Lgi1	leucine-rich repeat LGI family, member 1	119.236	10.735	0.090031	11.1073	0.27695	-1.8523	0.043294
2810417H13Rik	RIKEN cDNA 2810417H13 gene	97.8111	7.51448	0.0768264	13.0164	0.276761	-1.85329	0.0442112
Atad2	ATPase family, AAA domain containing 2	952.028	135.261	0.142076	7.03847	0.276624	-1.854	0.0331888
Ankrd26	ankyrin repeat domain 26	407.081	53.6749	0.131853	7.58419	0.276605	-1.8541	0.0358756
Zfp71-rs1	zinc finger protein 65	600.84	82.6593	0.137573	7.26887	0.276596	-1.85415	0.0344043
Zfp709	zinc finger protein 709	486.261	65.4833	0.134667	7.42572	0.276521	-1.85454	0.0351096
Esco2	establishment of cohesion 1 homolog 2 (S. cerevisiae)	83.8381	5.36749	0.064022	15.6196	0.276247	-1.85597	0.0443925
Ccdc141	coiled-coil domain containing 141	15196.1	2258.64	0.148633	6.728	0.275994	-1.85729	0.030811
Mospd1	motile sperm domain containing 1	1972.06	286.624	0.145342	6.8803	0.27593	-1.85763	0.0317495
Ralgps2	Ral GEF with PH domain and SH3 binding motif 2	1361.9	195.377	0.143458	6.97066	0.275718	-1.85874	0.0321452
Zfp932	zinc finger protein 932	315.79	39.7194	0.125778	7.95053	0.275678	-1.85894	0.0366521
Zfp167	zinc finger with KRAB and SCAN domains 7	511.412	68.7038	0.134341	7.44373	0.275486	-1.85995	0.0344576
Zfp493	zinc finger protein 493	77.3174	4.29399	0.0555372	18.006	0.275294	-1.86095	0.0438985
1700066M21Rik	RIKEN cDNA 1700066M21 gene	251.514	30.0579	0.119508	8.36765	0.27522	-1.86134	0.0376772
Fgf12	fibroblast growth factor 12	759.201	105.203	0.13857	7.21655	0.275106	-1.86194	0.0330746
Clec5a	C-type lectin domain family 5, member a	193.759	21.4699	0.110807	9.02467	0.274972	-1.86264	0.0391453
Bdp1	B double prime 1, subunit of RNA polymerase III transcription initiation factor IIIB	3882.64	563.586	0.145156	6.88916	0.273982	-1.86785	0.0304214
Zfp54	zinc finger protein 54	107.126	8.58798	0.0801667	12.474	0.273903	-1.86827	0.0421887
Cbx3	chromobox 3	364.23	46.1604	0.126734	7.89053	0.273645	-1.86962	0.0350205
4921524J17Rik	RIKEN cDNA 4921524J17 gene	796.462	109.497	0.137479	7.27384	0.273603	-1.86985	0.0323115
Dnahc7b	dynein, axonemal, heavy chain 7B	557.058	74.0713	0.132969	7.52056	0.273033	-1.87285	0.03309
Gpbp1	GC-rich promoter binding protein 1	4146.26	597.938	0.144211	6.93426	0.272944	-1.87332	0.0299706
Zfp458	zinc finger protein 458	204.006	22.5434	0.110504	9.04946	0.272875	-1.87369	0.0377865
Echdc1	enoyl Coenzyme A hydratase domain containing 1	1149.51	159.951	0.139147	7.18666	0.27248	-1.87578	0.0310788
Nbn	nibrin	1667.45	235.096	0.140992	7.09262	0.272368	-1.87637	0.0304901
Gm5595	predicted gene 5595	339.079	41.8664	0.123471	8.09906	0.271887	-1.87892	0.0345552
Pcmtd1	protein-L-isoaspartate (D-aspartate) O-methyltransferase domain containing 1	5545.43	794.388	0.143251	6.98075	0.27157	-1.8806	0.0292977
Kbtbd8	kelch repeat and BTB (POZ) domain containing 8	146.251	13.9555	0.0954214	10.4798	0.271549	-1.88071	0.039182
Zfp397	zinc finger protein 397	3211.93	456.236	0.142044	7.04006	0.271331	-1.88187	0.0294789
Gm13212	predicted gene 13212	68.9336	0	0	#DIV/0!	0.271325	-1.88191	0.0377812
Filip1l	filamin A interacting protein 1-like	4633.45	659.127	0.142254	7.02968	0.270851	-1.88443	0.0290905
Tmx1	thioredoxin-related transmembrane protein 1	6353.07	902.811	0.142106	7.03698	0.270286	-1.88744	0.0287485
Cep70	centrosomal protein 70	320.448	38.6459	0.1206	8.2919	0.270281	-1.88747	0.0340982
Arhgap5	Rho GTPase activating protein 5	9836.07	1400.91	0.142426	7.02118	0.270198	-1.88791	0.0285977
Sgol1	shugoshin-like 1 (S. pombe)	62.4128	1.0735	0.0172	58.1397	0.269108	-1.89375	0.0386871
Pde1c	phosphodiesterase 1C	8541.24	1205.54	0.141143	7.08501	0.269053	-1.89404	0.0281895
Fgf7	fibroblast growth factor 7	81.0435	4.29399	0.0529838	18.8737	0.268896	-1.89488	0.0401899
Necab1	N-terminal EF-hand calcium binding protein 1	119.236	9.66148	0.0810279	12.3414	0.268212	-1.89855	0.0386106
Rif1	Rap1 interacting factor 1 homolog (yeast)	4326.98	602.232	0.139181	7.1849	0.26795	-1.89996	0.0280012
Tnni3k	TNNI3 interacting kinase	4496.52	624.776	0.138947	7.19701	0.267658	-1.90154	0.027872
Csde1	cold shock domain containing E1, RNA binding	33384.3	4681.52	0.140231	7.13109	0.26753	-1.90223	0.0274325
Ccdc55	coiled-coil domain containing 55	464.836	57.9689	0.124708	8.01871	0.267462	-1.90259	0.0313312
Mettl14	methyltransferase like 14	602.703	77.2918	0.128242	7.79776	0.267428	-1.90278	0.0304795
Mylk4	myosin light chain kinase family, member 4	3828.61	529.234	0.138232	7.23424	0.267235	-1.90382	0.0277893
Alkbh8	alkB, alkylation repair homolog 8 (E. coli)	513.276	64.4098	0.125488	7.9689	0.266782	-1.90627	0.0307079
Fnbp1l	formin binding protein 1-like	1551.94	209.332	0.134884	7.41376	0.266705	-1.90668	0.0283362
Zfp947	zinc finger protein 947	105.263	7.51448	0.0713874	14.0081	0.266571	-1.90741	0.0383168
B230118H07Rik	RIKEN cDNA B230118H07 gene	1922.69	259.786	0.135116	7.40103	0.266039	-1.91029	0.0278411
Kcnh7	potassium voltage-gated channel, subfamily H (eag-related), member 7	113.647	8.58798	0.075567	13.2333	0.265757	-1.91182	0.0375708
Gtpbp10	GTP-binding protein 10 (putative)	680.952	86.9533	0.127694	7.83124	0.265542	-1.91299	0.0293857
Zfp711	zinc finger protein 711	98.7427	6.44098	0.06523	15.3304	0.265009	-1.91589	0.0377209
Zfp160	zinc finger protein 160	1330.23	176.054	0.132348	7.55583	0.264982	-1.91603	0.0278748
Myef2	myelin basic protein expression factor 2, repressor	529.112	65.4833	0.123761	8.0801	0.264661	-1.91778	0.0297397
Gm3414	predicted gene 3414	466.699	56.8954	0.12191	8.20276	0.264642	-1.91789	0.0301425
Lztfl1	leucine zipper transcription factor-like 1	1569.64	206.112	0.131312	7.61547	0.263133	-1.92613	0.026961
Nmi	N-myc (and STAT) interactor	536.564	65.4833	0.122042	8.1939	0.262793	-1.928	0.0289483
Sgol2	shugoshin-like 2 (S. pombe)	1077.79	138.481	0.128487	7.7829	0.26244	-1.92994	0.027225
Zfp273	zinc finger protein 273	180.718	17.176	0.095043	10.5216	0.262076	-1.93194	0.0333648
1700034H14Rik	tranlocase of inner mitochondrial membrane 21	1600.38	208.259	0.130131	7.68457	0.261878	-1.93303	0.0264705
Kcna4	potassium voltage-gated channel, shaker-related subfamily, member 4	661.39	81.5858	0.123355	8.10667	0.261569	-1.93474	0.0278912
Zfp935	zinc finger protein 935	486.261	57.9689	0.119213	8.38831	0.261374	-1.93581	0.0286873
Smc2	structural maintenance of chromosomes 2	679.089	83.7328	0.123302	8.11019	0.261233	-1.93659	0.0276957
Gm10033	predicted gene 10033	625.06	76.2183	0.121938	8.20091	0.260796	-1.939	0.0277353
Zfp260	zinc finger protein 260	3288.32	430.472	0.13091	7.63886	0.260326	-1.94161	0.025318
Rbl1	retinoblastoma-like 1 (p107)	354.915	39.7194	0.111913	8.93555	0.259557	-1.94587	0.0290709
Zfp40	zinc finger protein 40	501.166	59.0424	0.11781	8.48824	0.259543	-1.94596	0.02787
Bub1	budding uninhibited by benzimidazoles 1 homolog (S. cerevisiae)	119.236	8.58798	0.0720248	13.8841	0.259419	-1.94664	0.0341963
A630033H20Rik	RIKEN cDNA A630033H20 gene	119.236	8.58798	0.0720248	13.8841	0.259419	-1.94664	0.0341963
Mterfd3	mitochondrial transcription termination factor 2	1123.43	140.628	0.125177	7.98866	0.25889	-1.94959	0.025835
Olfr558	olfactory receptor 558	430.369	49.3809	0.114741	8.7153	0.258849	-1.94982	0.0280873
3830406C13Rik	RIKEN cDNA 3830406C13 gene	748.954	91.2473	0.121833	8.20796	0.258786	-1.95017	0.026538
Rxfp1	relaxin/insulin-like family peptide receptor 1	332.558	36.4989	0.109752	9.11145	0.258763	-1.9503	0.0290062
Adamts17	a disintegrin-like and metallopeptidase (reprolysin type) with thrombospondin type 1 motif, 17	693.993	82.6593	0.119107	8.39583	0.256838	-1.96107	0.0259793
Zfp960	zinc finger protein 960	288.776	30.0579	0.104087	9.60731	0.256376	-1.96367	0.0286198
Mir17hg	Mir17 host gene 1 (non-protein coding)	172.334	15.029	0.0872084	11.4668	0.25618	-1.96477	0.0309554
Ppip5k2	diphosphoinositol pentakisphosphate kinase 2	13846.3	1775.56	0.128234	7.79827	0.255983	-1.96588	0.0233813
4933411K20Rik	cilia and flagella associated protein 97	1193.3	145.996	0.122347	8.1735	0.255696	-1.9675	0.0245942
Kctd12b	potassium channel tetramerisation domain containing 12b	1489.52	183.568	0.123239	8.11429	0.255374	-1.96931	0.0242041
Mki67	antigen identified by monoclonal antibody Ki 67	2037.27	253.345	0.124356	8.04146	0.255173	-1.97045	0.0238302
Mphosph10	M-phase phosphoprotein 10 (U3 small nucleolar ribonucleoprotein)	857.012	101.982	0.118997	8.40354	0.254743	-1.97288	0.0247834
Kif11	kinesin family member 11	377.272	40.7929	0.108126	9.24846	0.2546	-1.97369	0.0268824
D0H4S114	neuronal regeneration related protein	1894.74	234.022	0.123512	8.09641	0.2546	-1.9737	0.0236943
Ccdc66	coiled-coil domain containing 66	741.502	86.9533	0.117267	8.52758	0.254333	-1.97521	0.0249184
Casp8ap2	caspase 8 associated protein 2	1142.99	137.408	0.120217	8.31826	0.25384	-1.97801	0.023999
Rgs2	regulator of G-protein signaling 2	2254.31	276.962	0.122859	8.13942	0.253334	-1.98089	0.0231201
2310040G24Rik	RIKEN cDNA 2310040G24 gene	517.933	57.9689	0.111923	8.93468	0.253206	-1.98162	0.0253669
Gm12185	predicted gene 12185	83.8381	3.22049	0.0384132	26.0327	0.253135	-1.98202	0.0318249
Ptchd3	patched domain containing 3	92.2219	4.29399	0.0465615	21.477	0.252522	-1.98552	0.0315479
Agtpbp1	ATP/GTP binding protein 1	10379.2	1292.49	0.124528	8.03035	0.252478	-1.98577	0.0222533
Fbp2	fructose bisphosphatase 2	1035.87	122.379	0.118141	8.46443	0.252422	-1.98609	0.0236476
Ttc35	ER membrane protein complex subunit 2	4671.65	575.395	0.123167	8.11903	0.251979	-1.98862	0.0222871
Igfbpl1	insulin-like growth factor binding protein-like 1	84.7696	3.22049	0.0379911	26.322	0.251828	-1.98949	0.031189
Zfp97	zinc finger protein 97	377.272	39.7194	0.105281	9.49842	0.251748	-1.98995	0.0257935
Gm14420	predicted gene 14420	4227.3	518.499	0.122655	8.15296	0.251631	-1.99062	0.0222096
Zfp667	zinc finger protein 667	239.404	22.5434	0.0941647	10.6197	0.25155	-1.99108	0.0274758
Chml	choroideremia-like	1262.23	149.216	0.118216	8.45907	0.251234	-1.99289	0.0229687
Zfp62	zinc finger protein 62	2773.18	334.931	0.120775	8.27985	0.250657	-1.99621	0.0220917
Zfp429	zinc finger protein 429	145.319	10.735	0.0738716	13.537	0.250551	-1.99683	0.0292789
Ckap2	cytoskeleton associated protein 2	190.033	16.1025	0.0847351	11.8015	0.24986	-2.00081	0.027808
Tarsl2	threonyl-tRNA synthetase-like 2	2233.82	265.154	0.1187	8.42462	0.249213	-2.00455	0.0217569
Kcnj3	potassium inwardly-rectifying channel, subfamily J, member 3	3063.82	364.989	0.119129	8.39427	0.248755	-2.0072	0.0214165
Zfp58	zinc finger protein 58	386.587	39.7194	0.102744	9.73295	0.248732	-2.00734	0.0245937
Senp8	SUMO/sentrin specific peptidase 8	380.998	38.6459	0.101433	9.85868	0.247685	-2.01342	0.0242587
Zfp322a	zinc finger protein 322A	1603.17	184.642	0.115173	8.68261	0.246957	-2.01767	0.0212945
Zfp934	zinc finger protein 934	275.734	25.7639	0.0934376	10.7023	0.246867	-2.01819	0.0250863
Mtif2	mitochondrial translational initiation factor 2	2534.71	295.212	0.116468	8.58606	0.246579	-2.01988	0.0208257
Gadl1	glutamate decarboxylase-like 1	159.292	11.8085	0.0741308	13.4897	0.246499	-2.02035	0.0271846
Lpar4	lysophosphatidic acid receptor 4	303.68	28.9844	0.0954439	10.4774	0.246478	-2.02047	0.0245851
Hspd1	heat shock protein 1 (chaperonin)	10742.5	1273.17	0.118517	8.43758	0.246426	-2.02078	0.0203104
4930534B04Rik	centrosomal protein 128	998.605	111.644	0.1118	8.94457	0.246325	-2.02136	0.0216427
Zfp442	zinc finger protein 442	468.562	48.3074	0.103097	9.69959	0.245797	-2.02446	0.0229831
Zfp454	zinc finger protein 454	81.975	2.14699	0.0261908	38.1813	0.245679	-2.02515	0.0280885
Lypd2	Ly6/Plaur domain containing 2	77.3174	1.0735	0.0138843	72.0238	0.245613	-2.02554	0.0274662
AI987944	expressed sequence AI987944	784.352	84.8063	0.108123	9.24875	0.244614	-2.03142	0.0214622
Olfr78	olfactory receptor 78	144.388	9.66148	0.0669134	14.9447	0.24394	-2.0354	0.0265171
Ift81	intraflagellar transport 81	3419.66	391.827	0.11458	8.72749	0.243922	-2.03551	0.0198416
Klhl23	kelch-like 23	4130.42	474.486	0.114876	8.70505	0.24385	-2.03594	0.0197442
2610002M06Rik	RIKEN cDNA 2610002M06 gene	737.775	78.3653	0.106218	9.41457	0.243275	-2.03934	0.021132
Fkbp3	FK506 binding protein 3	7116.92	815.858	0.114636	8.72324	0.242857	-2.04182	0.0192912
Klhl33	kelch-like 33	631.58	65.4833	0.103682	9.6449	0.242373	-2.0447	0.0211333
St8sia4	ST8 alpha-N-acetyl-neuraminide alpha-2,8-sialyltransferase 4	2145.32	239.39	0.111587	8.96163	0.242174	-2.04589	0.0195594
Gm20300	predicted gene, 20300	1989.76	221.14	0.111139	8.99771	0.241989	-2.04699	0.0195549
Prc1	protein regulator of cytokinesis 1	484.398	48.3074	0.0997266	10.0274	0.241866	-2.04772	0.0215567
Lpar6	lysophosphatidic acid receptor 6	765.721	80.5123	0.105146	9.51061	0.241823	-2.04798	0.0205978
2210407C18Rik	RIKEN cDNA 2210407C18 gene	119.236	6.44098	0.0540186	18.5121	0.241799	-2.04812	0.0262444
Gimap4	GTPase, IMAP family member 4	1514.68	165.319	0.109145	9.16216	0.241128	-2.05213	0.0195126
9830147E19Rik	RIKEN cDNA 9830147E19 gene	365.162	34.3519	0.0940732	10.63	0.241045	-2.05262	0.0220473
Pirt	phosphoinositide-interacting regulator of transient receptor potential channels	1346.07	145.996	0.108461	9.21992	0.241044	-2.05263	0.0196006
Apln	apelin	1632.05	178.201	0.109188	9.15849	0.240822	-2.05396	0.0193535
Zfp420	zinc finger protein 420	291.57	25.7639	0.0883627	11.317	0.240277	-2.05723	0.0224914
Prlr	prolactin receptor	453.657	44.0134	0.097019	10.3073	0.240133	-2.0581	0.0211443
Zfp354a	zinc finger protein 354A	187.238	13.9555	0.0745331	13.4169	0.240132	-2.0581	0.0240395
Gm5141	predicted gene 5141	188.17	13.9555	0.0741641	13.4836	0.239564	-2.06152	0.0238075
Zfp825	zinc finger protein 825	303.68	26.8374	0.088374	11.3155	0.239287	-2.06319	0.0220134
Gm10400	predicted gene 10400	352.12	32.2049	0.0914601	10.9337	0.239121	-2.06419	0.0214999
Zfp780b	zinc finger protein 780B	880.3	91.2473	0.103655	9.64741	0.239053	-2.0646	0.0195073
Dnajc28	DnaJ (Hsp40) homolog, subfamily C, member 28	2450.87	266.227	0.108626	9.20592	0.238735	-2.06652	0.0184473
Akap17b	A kinase (PRKA) anchor protein 17B	343.736	31.1314	0.0905678	11.0415	0.238716	-2.06663	0.0214347
Nr5a2	nuclear receptor subfamily 5, group A, member 2	133.209	7.51448	0.056411	17.727	0.237731	-2.0726	0.0242903
Zfp558	zinc finger protein 558	123.894	6.44098	0.0519878	19.2353	0.237531	-2.07381	0.024406
Hmmr	hyaluronan mediated motility receptor (RHAMM)	221.705	17.176	0.077472	12.9079	0.237057	-2.07669	0.0222986
Gpcpd1	glycerophosphocholine phosphodiesterase GDE1 homolog (S. cerevisiae)	13307	1440.63	0.108262	9.23689	0.23589	-2.08381	0.0171777
Tppp	tubulin polymerization promoting protein	3340.48	352.107	0.105406	9.48712	0.234639	-2.09149	0.0171269
9430037G07Rik	RIKEN cDNA 9430037G07 gene	236.61	18.2495	0.0771289	12.9653	0.234618	-2.09162	0.0212248
AI593442	expressed sequence AI593442	277.597	22.5434	0.0812092	12.3139	0.234213	-2.09411	0.0205753
Ankrd49	ankyrin repeat domain 49	521.659	48.3074	0.0926033	10.7988	0.233504	-2.09848	0.0187212
Itgb6	integrin beta 6	2432.24	251.198	0.103279	9.68253	0.23329	-2.0998	0.0168949
Cenpe	centromere protein E	323.243	26.8374	0.0830257	12.0445	0.232343	-2.10567	0.0195192
Trim12a	tripartite motif-containing 12A	294.365	23.6169	0.0802302	12.4641	0.231703	-2.10965	0.0195798
Prnd	prion protein dublet	649.28	60.1159	0.0925885	10.8005	0.230691	-2.11597	0.017479
Prss55	protease, serine 55	193.759	12.882	0.0664844	15.0411	0.230595	-2.11657	0.0204967
Kcnj2	potassium inwardly-rectifying channel, subfamily J, member 2	6399.64	655.907	0.102491	9.75694	0.230575	-2.11669	0.0158371
Hook1	hook homolog 1 (Drosophila)	882.163	83.7328	0.0949176	10.5355	0.230066	-2.11988	0.0168546
Zfp937	zinc finger protein 937	185.375	11.8085	0.0637003	15.6985	0.229475	-2.12359	0.0202523
Prdm1	PR domain containing 1, with ZNF domain	227.294	16.1025	0.0708441	14.1155	0.229428	-2.12389	0.0196109
Top2a	topoisomerase (DNA) II alpha	1409.41	135.261	0.0959696	10.42	0.227983	-2.133	0.0158053
Lix1	limb expression 1 homolog (chicken)	167.676	9.66148	0.0576198	17.3551	0.227515	-2.13597	0.0198816
Wisp1	WNT1 inducible signaling pathway protein 1	718.213	64.4098	0.0896807	11.1507	0.226573	-2.14195	0.0161603
1700029I01Rik	ZNF41, pseudogene	95.9481	1.0735	0.0111883	89.3789	0.225965	-2.14583	0.0197399
Aspm	asp (abnormal spindle)-like, microcephaly associated (Drosophila)	570.099	48.3074	0.0847351	11.8015	0.224134	-2.15757	0.0158475
Zfp712	zinc finger protein 712	229.158	15.029	0.0655836	15.2477	0.223737	-2.16012	0.0177785
Fam33a	spindle and kinetochore associated complex subunit 2	500.234	40.7929	0.0815476	12.2628	0.222643	-2.16719	0.0156652
Zfp563	zinc finger protein 563	477.877	38.6459	0.0808699	12.3655	0.222637	-2.16723	0.0157466
Zfp329	zinc finger protein 329	1350.73	122.379	0.0906022	11.0373	0.222632	-2.16727	0.0144464
AU041133	expressed sequence AU041133	422.917	33.2784	0.0786879	12.7084	0.222398	-2.16878	0.0159154
Gm11992	predicted gene 11992	156.498	7.51448	0.0480165	20.8262	0.221057	-2.17751	0.0179209
Zfp873	zinc finger protein 873	326.969	23.6169	0.07223	13.8447	0.220856	-2.17882	0.0160344
Clcn1	chloride channel 1	315.79	22.5434	0.0713874	14.0081	0.220789	-2.17926	0.0160951
Plk4	polo-like kinase 4	202.143	11.8085	0.0584164	17.1185	0.220709	-2.17978	0.0171825
Cxcl9	chemokine (C-X-C motif) ligand 9	179.786	9.66148	0.0537387	18.6086	0.220559	-2.18076	0.0174332
Svip	small VCP/p97-interacting protein	1650.68	147.069	0.0890961	11.2238	0.220039	-2.18417	0.0136656
Zfp763	zinc finger protein 763	341.873	24.6904	0.072221	13.8464	0.219842	-2.18546	0.0156514
Gm6086	predicted gene 6086	204.938	11.8085	0.0576198	17.3551	0.219376	-2.18852	0.0167444
Fgd4	FYVE, RhoGEF and PH domain containing 4	2323.25	207.185	0.0891791	11.2134	0.218796	-2.19234	0.0131903
Cacna1h	calcium channel, voltage-dependent, T type, alpha 1H subunit	1159.76	97.6883	0.0842314	11.8721	0.216869	-2.20511	0.0131512
Gm16119	uridine-cytidine kinase 1-like 1, opposite strand	284.118	18.2495	0.0642319	15.5686	0.215953	-2.21121	0.0149882
Zfp808	zinc finger protein 80	203.075	10.735	0.0528622	18.9171	0.214804	-2.21891	0.0154279
Hnmt	histamine N-methyltransferase	300.886	19.323	0.0642203	15.5714	0.214448	-2.2213	0.0144596
Zbtb26	zinc finger and BTB domain containing 26	659.526	50.4544	0.0765009	13.0717	0.213671	-2.22654	0.0129576
Mastl	microtubule associated serine/threonine kinase-like	126.689	3.22049	0.0254205	39.3383	0.212034	-2.23764	0.0153936
Lipo1	lipase, member O1	727.529	54.7484	0.0752525	13.2886	0.211261	-2.2429	0.012278
Angpt1	angiopoietin 1	4591.53	383.239	0.0834663	11.9809	0.211138	-2.24374	0.0112671
Sucla2	succinate-Coenzyme A ligase, ADP-forming, beta subunit	29304.2	2475.49	0.0844754	11.8378	0.210801	-2.24605	0.0110283
Zfp955b	zinc finger protein 955B	998.605	77.2918	0.0773998	12.9199	0.2107	-2.24674	0.0118502
Plag1	pleiomorphic adenoma gene 1	702.377	51.5279	0.0733621	13.631	0.209623	-2.25413	0.0119423
Fam111a	family with sequence similarity 111, member A	805.777	60.1159	0.074606	13.4037	0.209548	-2.25464	0.0117841
Zfp955a	zinc finger protein 955A	1407.55	109.497	0.0777925	12.8547	0.208876	-2.25928	0.0112108
3110057O12Rik	RIKEN cDNA 3110057O12 gene	2687.48	214.699	0.0798889	12.5174	0.208511	-2.2618	0.0108499
Gm13152	predicted gene 13152	123.894	2.14699	0.0173293	57.7058	0.208335	-2.26303	0.0142427
Rp1	retinitis pigmentosa 1 (human)	402.423	24.6904	0.0613545	16.2987	0.204961	-2.28658	0.0116073
Arhgap18	Rho GTPase activating protein 18	2501.17	187.862	0.0751097	13.3139	0.203594	-2.29623	0.00987977
Zfp72	zinc finger protein 87	195.622	7.51448	0.0384132	26.0327	0.201554	-2.31076	0.0119885
Efcab2	EF-hand calcium binding domain 2	2636.24	191.083	0.0724829	13.7964	0.200595	-2.31765	0.00928892
D3Ertd751e	DNA segment, Chr 3, ERATO Doi 751, expressed	1271.54	88.0268	0.0692282	14.445	0.200244	-2.32017	0.00951383
Tet1	tet methylcytosine dioxygenase 1	1726.13	120.232	0.0696538	14.3567	0.199087	-2.32853	0.00914989
E330033B04Rik	RIKEN cDNA E330033B04 gene	585.004	35.4254	0.0605559	16.5137	0.198057	-2.33602	0.00967804
Gm6416	predicted gene 6416	145.319	2.14699	0.0147743	67.685	0.197438	-2.34053	0.0112561
Lrrc39	leucine rich repeat containing 39	5009.79	337.078	0.0672839	14.8624	0.193525	-2.36941	0.00790812
4632434I11Rik	DNA damage-induced apoptosis suppressor	236.61	8.58798	0.036296	27.5513	0.19234	-2.37827	0.00963184
Zfp759	zinc finger protein 759	536.564	28.9844	0.0540186	18.5121	0.192163	-2.3796	0.00863305
Zfp60	zinc finger protein 60	834.655	48.3074	0.0578771	17.278	0.19109	-2.38768	0.00808937
Akr1c14	aldo-keto reductase family 1, member C14	1000.47	52.6014	0.0525768	19.0198	0.183664	-2.44486	0.00676999
Krt222	keratin 222	2288.78	128.82	0.0562831	17.7673	0.183247	-2.44814	0.00642881
Rpl29	ribosomal protein L29	2551.47	140.628	0.0551165	18.1434	0.181581	-2.46131	0.00616506
Cngb3	cyclic nucleotide gated channel beta 3	235.678	5.36749	0.0227746	43.9085	0.179873	-2.47495	0.00725766
Gm13157	predicted gene 13157	338.147	9.66148	0.0285718	34.9995	0.174129	-2.52177	0.0060375
Gpr22	G protein-coupled receptor 22	2422.92	114.864	0.0474073	21.0938	0.17311	-2.53024	0.00504606
2610507I01Rik	RIKEN cDNA 2610507I01 gene	371.682	9.66148	0.0259939	38.4705	0.16938	-2.56167	0.00529982
Tfrc	transferrin receptor	21275.3	959.707	0.0451089	22.1686	0.167472	-2.57801	0.004246
Mlf1	myeloid leukemia factor 1	9410.36	413.297	0.0439193	22.769	0.166613	-2.58543	0.00417436
Iigp1	interferon inducible GTPase 1	5874.26	249.051	0.0423971	23.5865	0.165419	-2.59581	0.00406891
Akap5	A kinase (PRKA) anchor protein 5	670.705	2.14699	0.0032011	312.392	0.161006	-2.63482	0.00432242
F830016B08Rik	RIKEN cDNA F830016B08 gene	3294.84	97.6883	0.0296489	33.7281	0.152263	-2.71537	0.00286662
Aqp4	aquaporin 4	1468.1	26.8374	0.0182804	54.7034	0.14451	-2.79075	0.00235717
Cenpf	centromere protein F	2738.71	52.6014	0.0192066	52.0654	0.142325	-2.81274	0.00214629
