# Supplementary material for: PIMT/NCOA6IP Deletion in the Mouse Heart Causes Delayed Cardiomyopathy Attributable to Perturbation in Energy Metabolism
Source: Int J Mol Sci. 2018 May 16;19(5):1485. doi: 10.3390/ijms19051485 (PMC5983783; doi:10.3390/ijms19051485)
Supplement: Supplementary file 1 [file ijms-19-01485-s001.zip › ijms-306114-supplementary/S4. Table Genes up-regulated in 6-month csPIMTKO heart-3-3-18.xlsx]

## Sheet: Sheet1
	S4. Table Genes up-regulated in 6-month csPIMTKO heart
GeneSymbol	Description	WT	6M-KO	KO/wt	converted fold change	Log2 Fold Change	p-value
Myh7	myosin, heavy polypeptide 7, cardiac muscle, beta	6979.06	320829	45.9702	7.07747	2.82323	0.00200896
Krt18	keratin 18	162.087	5166.74	31.8764	6.52937	2.70694	0.00291299
Ankrd2	ankyrin repeat domain 2 (stretch responsive muscle)	15.8361	729.978	46.0959	6.51456	2.70367	0.00321583
Edn3	endothelin 3	5.58921	466.971	83.5488	6.4706	2.6939	0.00349522
Map3k6	mitogen-activated protein kinase kinase kinase 6	345.599	9680.8	28.0116	6.35977	2.66897	0.00324429
E030010A14Rik	transmembrane protein 252	31.6722	977.956	30.8775	6.19871	2.63197	0.00389718
Gdf15	growth differentiation factor 15	345.599	8212.26	23.7624	6.07408	2.60267	0.00396907
St14	suppression of tumorigenicity 14 (colon carcinoma)	42.8506	1167.97	27.2567	6.07336	2.60249	0.00420776
Sphk1	sphingosine kinase 1	142.525	3329.99	23.3643	5.99091	2.58277	0.00427609
Serpinb1c	serine (or cysteine) peptidase inhibitor, clade B, member 1c	13.0415	443.354	33.9957	5.93106	2.56829	0.00508001
Pou3f1	POU domain, class 3, transcription factor 1	2.7946	256.566	91.8076	5.86953	2.55324	0.00569483
Cxcl14	chemokine (C-X-C motif) ligand 14	55.8921	1297.86	23.2208	5.84561	2.54735	0.00492852
Serpina3n	serine (or cysteine) peptidase inhibitor, clade A, member 3N	1199.82	24498.3	20.4184	5.82039	2.54112	0.00473605
Col9a2	collagen, type IX, alpha 2	25.1514	654.833	26.0356	5.81071	2.53872	0.00532223
Crlf1	cytokine receptor-like factor 1	47.5083	1062.76	22.3701	5.73768	2.52047	0.00540242
Arhgdig	Rho GDP dissociation inhibitor (GDI) gamma	21.4253	554.998	25.9039	5.72934	2.51837	0.00574526
Lman1l	complexin 3	54.9605	1184.07	21.544	5.7005	2.51109	0.00551541
Ckmt1	creatine kinase, mitochondrial 1, ubiquitous	26.083	626.922	24.0357	5.67732	2.50521	0.00589898
Alx4	aristaless-like homeobox 4	13.973	392.9	28.1185	5.63818	2.49523	0.00639884
Slc13a4	solute carrier family 13 (sodium/sulfate symporters), member 4	8.38381	271.595	32.3952	5.49876	2.45911	0.00746077
Lcn2	lipocalin 2	58.6867	1054.17	17.9628	5.36061	2.4224	0.00719295
Cnksr1	connector enhancer of kinase suppressor of Ras 1	176.06	2810.42	15.9628	5.27397	2.39889	0.00736021
Fam46b	family with sequence similarity 46, member B	275.734	4207.04	15.2576	5.21157	2.38172	0.00765782
6030408B16Rik	RIKEN cDNA 6030408B16 gene	149.977	2335.93	15.5753	5.21125	2.38163	0.00777724
Ltbp2	latent transforming growth factor beta binding protein 2	736.844	10151	13.7763	5.03782	2.3328	0.00869834
Nrn1l	neuritin 1-like	6.52074	187.862	28.8099	5.03021	2.33062	0.0113666
2200002D01Rik	RIKEN cDNA 2200002D01 gene	100.606	1435.27	14.2662	4.99011	2.31907	0.00947571
Wdr16	WD repeat domain 16	1.86307	133.114	71.4486	4.96091	2.31061	0.0123136
Krt80	keratin 80	108.058	1496.46	13.8486	4.93907	2.30424	0.00985737
Dusp26	dual specificity phosphatase 26 (putative)	135.073	1844.27	13.6539	4.93545	2.30318	0.00979352
Serpina3m	serine (or cysteine) peptidase inhibitor, clade A, member 3M	49.3713	726.758	14.7202	4.91982	2.29861	0.0105163
Mt2	metallothionein 2	290.639	3830.24	13.1787	4.91847	2.29821	0.00971546
Itgb1bp3	nicotinamide riboside kinase 2	354.915	4648.24	13.0968	4.91459	2.29707	0.00971047
Col6a5	collagen, type VI, alpha 5	16.7676	305.947	18.2463	4.91143	2.29614	0.0117134
Maff	v-maf musculoaponeurotic fibrosarcoma oncogene family, protein F (avian)	315.79	4066.41	12.8769	4.87531	2.2855	0.0100547
Lgals3	lectin, galactose binding, soluble 3	1033.07	12892.7	12.48	4.843	2.2759	0.010187
Pkd1l2	polycystic kidney disease 1 like 2	1.86307	122.379	65.6866	4.82435	2.27034	0.0139033
Fetub	fetuin beta	14.9046	266.227	17.8621	4.7945	2.26138	0.0131639
Eppk1	epiplakin 1	118.305	1507.19	12.7399	4.78044	2.25714	0.0112333
Chi3l1	chitinase-like 1	35.3983	504.544	14.2533	4.75641	2.24987	0.0124866
Serpine1	serine (or cysteine) peptidase inhibitor, clade E, member 1	2295.3	26989.9	11.7587	4.72986	2.2418	0.0111611
Cdh22	cadherin 22	7.45228	170.686	22.9039	4.7215	2.23925	0.0149128
Rprl3	ribonuclease P RNA-like 3	50.3029	661.274	13.1459	4.69481	2.23107	0.0127843
Slc10a6	solute carrier family 10 (sodium/bile acid cotransporter family), member 6	137.867	1638.16	11.8821	4.65514	2.21882	0.0124345
Fkbp5	FK506 binding protein 5	727.529	8190.79	11.2584	4.62804	2.2104	0.0122544
Il22ra1	interleukin 22 receptor, alpha 1	5.58921	139.555	24.9686	4.58365	2.1965	0.0171998
Tmem90b	synapse differentiation inducing 1	13.0415	218.993	16.7921	4.57865	2.19492	0.0162679
Gpr39	G protein-coupled receptor 39	35.3983	461.604	13.0403	4.57571	2.194	0.0146948
Fstl3	follistatin-like 3	285.981	3180.77	11.1223	4.57356	2.19332	0.0130351
Fam180a	family with sequence similarity 180, member A	13.0415	214.699	16.4628	4.53877	2.1823	0.0168864
Syt12	synaptotagmin XII	130.415	1458.88	11.1865	4.52737	2.17867	0.0139464
Scx	scleraxis	219.842	2400.34	10.9185	4.52137	2.17676	0.0137426
Angptl7	angiopoietin-like 7	520.728	5394.32	10.3592	4.45221	2.15452	0.0143368
Ddit4	DNA-damage-inducible transcript 4	1294.83	12870.2	9.93963	4.38531	2.13268	0.015077
Acr	acrosin prepropeptide	4.65767	115.938	24.8918	4.3632	2.12539	0.0212949
Muc15	mucin 15	3.72614	106.276	28.5218	4.3403	2.11779	0.0218327
Ccl8	chemokine (C-C motif) ligand 8	43.7821	487.368	11.1317	4.32102	2.11137	0.0182161
Sprr1a	small proline-rich protein 1A	0.931535	88.0268	94.4965	4.30196	2.10499	0.0220048
Tdrd9	tudor domain containing 9	4.65767	110.57	23.7394	4.27184	2.09486	0.0232404
Apod	apolipoprotein D	311.133	2951.04	9.48485	4.25667	2.08973	0.0172557
Efhd2	EF hand domain containing 2	1047.04	9760.24	9.3217	4.25394	2.0888	0.0169871
Gpnmb	glycoprotein (transmembrane) nmb	84.7696	845.916	9.979	4.24171	2.08465	0.0185507
Ankrd23	ankyrin repeat domain 23	9038.68	82623.9	9.14114	4.22695	2.07962	0.0172832
Hyi	hydroxypyruvate isomerase homolog (E. coli)	229.158	2155.58	9.40656	4.22403	2.07862	0.0179368
Comp	cartilage oligomeric matrix protein	1106.66	10134.9	9.15806	4.21928	2.077	0.0175227
Doc2b	double C2, beta	11.1784	165.319	14.7891	4.20968	2.07371	0.0234855
Rasgef1a	RasGEF domain family, member 1A	22.3568	264.08	11.8121	4.18967	2.06684	0.0222366
Tmem63c	transmembrane protein 63c	27.0145	301.653	11.1663	4.16155	2.05712	0.0223576
Lao1	L-amino acid oxidase 1	0.931535	80.5123	86.4298	4.15957	2.05644	0.0251254
Uchl1	ubiquitin carboxy-terminal hydrolase L1	441.547	3919.34	8.87637	4.13775	2.04885	0.0191026
Wisp2	WNT1 inducible signaling pathway protein 2	1048.91	9171.96	8.7443	4.12652	2.04492	0.0190867
Csrnp1	cysteine-serine-rich nuclear protein 1	543.085	4766.33	8.7764	4.12121	2.04307	0.0193283
Eya2	eyes absent 2 homolog (Drosophila)	35.3983	368.21	10.4019	4.12037	2.04277	0.0225677
5830418P13Rik	RIKEN cDNA 5830418P13 gene	21.4253	243.684	11.3737	4.09351	2.03334	0.0245576
Ptprn	protein tyrosine phosphatase, receptor type, N	145.319	1297.86	8.93107	4.08615	2.03074	0.0207859
Krt8	keratin 8	30.7406	322.049	10.4763	4.08499	2.03033	0.0237387
Adamts20	a disintegrin-like and metallopeptidase (reprolysin type) with thrombospondin type 1 motif, 20	58.6867	559.292	9.53014	4.08252	2.02946	0.0222326
Cdh4	cadherin 4	31.6722	328.49	10.3716	4.07595	2.02714	0.0238682
Klrg2	killer cell lectin-like receptor subfamily G, member 2	15.8361	192.156	12.1341	4.05659	2.02027	0.0263685
Nppb	natriuretic peptide type B	9961.83	83261.5	8.35806	4.0492	2.01764	0.0203488
AI506816	expressed sequence AI506816	62.4128	578.615	9.27077	4.04062	2.01458	0.0230246
Klhl29	kelch-like 29	28.8776	294.138	10.1857	4.00543	2.00196	0.025869
Tmem179	transmembrane protein 179	1.86307	76.2183	40.9101	4.00466	2.00168	0.0297837
Gm3716	predicted gene 3716	5.58921	103.056	18.4383	3.99554	1.99839	0.0303037
Cdkn2b	cyclin-dependent kinase inhibitor 2B (p15, inhibits CDK4)	9.31535	132.04	14.1745	3.97934	1.99253	0.0299643
Thbs4	thrombospondin 4	410.807	3369.71	8.20266	3.97928	1.99251	0.0221968
Flt3	FMS-like tyrosine kinase 3	10.2469	139.555	13.6192	3.97884	1.99235	0.029753
Tnfrsf12a	tumor necrosis factor receptor superfamily, member 12a	2591.53	20878.5	8.05642	3.97273	1.99013	0.021921
Car9	carbonic anhydrase 9	2.7946	80.5123	28.8099	3.96826	1.98851	0.0311983
Col22a1	collagen, type XXII, alpha 1	26.083	264.08	10.1246	3.95285	1.98289	0.0275949
Mgat5b	mannoside acetylglucosaminyltransferase 5, isoenzyme B	13.973	165.319	11.8313	3.92766	1.97367	0.0304237
Lars2	leucyl-tRNA synthetase, mitochondrial	3255.71	25544.9	7.84619	3.92222	1.97167	0.0229758
Cd300lf	CD300 antigen like family member F	9.31535	127.746	13.7135	3.91467	1.96889	0.0319844
Nbl1	neuroblastoma, suppression of tumorigenicity 1	850.491	6647.1	7.8156	3.90232	1.96433	0.0236123
Clec4d	C-type lectin domain family 4, member d	9.31535	126.673	13.5983	3.89823	1.96282	0.0325218
Ctgf	connective tissue growth factor	7418.74	57260.4	7.71834	3.89254	1.96071	0.0235962
Inhbb	inhibin beta-B	94.085	780.433	8.29497	3.8909	1.96011	0.0257751
Dok1	docking protein 1	272.008	2139.48	7.8655	3.88003	1.95607	0.0246799
Myo1h	myosin 1H	8.38381	118.085	14.0848	3.8758	1.95449	0.0335185
Serpina3f	serine (or cysteine) peptidase inhibitor, clade A, member 3F	8.38381	117.011	13.9568	3.85813	1.9479	0.0341259
Sec1	secretory blood group 1	7.45228	109.497	14.6931	3.85028	1.94496	0.0346424
Tmem151a	transmembrane protein 151A	34.4668	312.388	9.06344	3.83993	1.94108	0.029916
4931408A02Rik	eva-1 homolog C (C. elegans)	59.6182	498.103	8.35488	3.82682	1.93614	0.028564
S100a8	S100 calcium binding protein A8 (calgranulin A)	21.4253	212.552	9.92063	3.82485	1.9354	0.0321778
Cebpd	CCAAT/enhancer binding protein (C/EBP), delta	1056.36	7914.9	7.49261	3.82331	1.93482	0.0254256
Grip1	nuclear receptor coactivator 2	31.6722	287.697	9.0836	3.8152	1.93176	0.0309903
S100a9	S100 calcium binding protein A9 (calgranulin B)	33.5352	300.579	8.96309	3.80903	1.92942	0.0309733
Dusp4	dual specificity phosphatase 4	123.894	966.148	7.79817	3.8041	1.92755	0.0275672
Arc	activity regulated cytoskeletal-associated protein	299.023	2256.49	7.54622	3.80395	1.9275	0.0265028
Mmp3	matrix metallopeptidase 3	218.911	1664.99	7.60582	3.80252	1.92696	0.0268299
Lrtm2	leucine-rich repeats and transmembrane domains 2	3.72614	79.4388	21.3193	3.79341	1.92349	0.0372576
Cytip	cytohesin 1 interacting protein	77.3174	617.261	7.98347	3.78668	1.92093	0.029042
Fgfr3	fibroblast growth factor receptor 3	449	3323.55	7.40212	3.78197	1.91914	0.0268014
Hspa1l	heat shock protein 1-like	218.911	1643.52	7.50774	3.77738	1.91739	0.0275041
Cd5l	CD5 antigen-like	0.931535	63.3363	67.9914	3.76988	1.91452	0.0364399
Reln	reelin	955.755	6947.68	7.26931	3.76333	1.91201	0.0269839
Cldn15	claudin 15	176.992	1324.7	7.48451	3.75682	1.90951	0.0283341
Cela1	chymotrypsin-like elastase family, member 1	15.8361	164.245	10.3716	3.74952	1.90671	0.0360296
Sypl2	synaptophysin-like 2	9.31535	114.864	12.3306	3.71006	1.89144	0.0394452
Jsrp1	junctional sarcoplasmic reticulum protein 1	43.7821	356.401	8.14033	3.70367	1.88895	0.0334501
Kcnj4	potassium inwardly-rectifying channel, subfamily J, member 4	35.3983	295.212	8.33971	3.68765	1.8827	0.0348695
Adamtsl2	ADAMTS-like 2	2734.99	18982.7	6.94068	3.68383	1.8812	0.0289812
Amica1	adhesion molecule, interacts with CXADR antigen 1	11.1784	125.599	11.2359	3.67369	1.87723	0.040375
4833412C05Rik	RIKEN cDNA 4833412C05 gene	9.31535	111.644	11.9849	3.65611	1.87031	0.0417231
Gprc5a	G protein-coupled receptor, family C, group 5, member A	23.2884	207.185	8.8965	3.65291	1.86905	0.0380744
Bcl2l1	BCL2-like 1	1452.26	9783.86	6.73697	3.62247	1.85697	0.0309154
Tuft1	tuftelin 1	116.442	826.593	7.09876	3.61685	1.85473	0.0334374
Bfsp1	beaded filament structural protein 1, in lens-CP94	27.0145	227.581	8.42442	3.61084	1.85234	0.0390703
Svep1	sushi, von Willebrand factor type A, EGF and pentraxin domain containing 1	4437.83	29471.8	6.64104	3.6016	1.84864	0.0314135
Ttr	transthyretin	77.3174	560.366	7.2476	3.60139	1.84855	0.035086
Col11a1	collagen, type XI, alpha 1	34.4668	275.889	8.00449	3.60061	1.84824	0.0383187
Krt75	keratin 75	3.72614	70.8508	19.0145	3.5841	1.84161	0.0460805
Panx1	pannexin 1	113.647	791.168	6.96161	3.57704	1.83877	0.0348968
Gpr132	G protein-coupled receptor 132	16.7676	155.657	9.2832	3.57069	1.8362	0.0431925
Slc22a4	solute carrier family 22 (organic cation transporter), member 4	233.815	1563.01	6.68482	3.55933	1.8316	0.034166
Ace	angiotensin I converting enzyme (peptidyl-dipeptidase A) 1	3604.11	23387.2	6.48905	3.55721	1.83074	0.0328668
Gdf6	growth differentiation factor 6	44.7137	334.931	7.49058	3.55038	1.82798	0.0391686
Rgs11	regulator of G-protein signaling 11	29.8091	238.316	7.99475	3.54871	1.8273	0.0412176
Stk32b	serine/threonine kinase 32B	24.2199	201.818	8.33271	3.54562	1.82604	0.0424436
Mafk	v-maf musculoaponeurotic fibrosarcoma oncogene family, protein K (avian)	2092.23	13450.9	6.429	3.53689	1.82248	0.033627
Serpina3h	serine (or cysteine) peptidase inhibitor, clade A, member 3H	6.52074	85.8798	13.1702	3.51866	1.81503	0.0490963
Cilp	cartilage intermediate layer protein, nucleotide pyrophosphohydrolase	2245	14184.1	6.3181	3.50456	1.80923	0.0347435
Cst6	cystatin E/M	209.595	1363.34	6.50464	3.50126	1.80787	0.0364474
Mlph	melanophilin	47.5083	342.446	7.20813	3.49328	1.80458	0.0413268
Fstl4	follistatin-like 4	287.844	1843.2	6.40345	3.48897	1.8028	0.0364531
Ngef	neuronal guanine nucleotide exchange factor	40.9875	300.579	7.33343	3.48723	1.80208	0.0423205
Synpo2l	synaptopodin 2-like	2612.02	16322.5	6.249	3.48477	1.80106	0.0354315
Rab15	RAB15, member RAS oncogene family	74.5228	505.617	6.78474	3.47073	1.79524	0.0403823
2200002J24Rik	RIKEN cDNA 2200002J24 gene	0.931535	52.6014	56.4674	3.47004	1.79495	0.0489601
Gabre	gamma-aminobutyric acid (GABA) A receptor, subunit epsilon	16.7676	147.069	8.77102	3.46464	1.79271	0.0483811
Masp1	mannan-binding lectin serine peptidase 1	394.039	2449.72	6.21695	3.4463	1.78505	0.0377386
Cyr61	cysteine rich protein 61	2743.37	16772.3	6.11377	3.44409	1.78412	0.0369423
Dnahc17	dynein, axonemal, heavy chain 17	15.8361	139.555	8.81245	3.44173	1.78313	0.0499086
Etv4	ets variant 4	37.2614	269.448	7.23129	3.43377	1.77979	0.0453448
Rcan1	regulator of calcineurin 1	3257.58	19782.4	6.07274	3.43232	1.77918	0.0373712
Sox17	SRY (sex determining region Y)-box 17	426.643	2595.72	6.08405	3.4086	1.76918	0.0391771
Abra	actin-binding Rho activating protein	1424.32	8559	6.00919	3.40759	1.76875	0.0385133
Gm20594	predicted gene, 20594	266.419	1626.35	6.10448	3.3962	1.76392	0.0402794
Slc16a3	solute carrier family 16 (monocarboxylic acid transporters), member 3	226.363	1388.03	6.13189	3.39583	1.76377	0.0405633
Timp1	tissue inhibitor of metalloproteinase 1	176.06	1088.53	6.1827	3.39477	1.76331	0.0411071
Fam107a	family with sequence similarity 107, member A	286.913	1745.51	6.08376	3.39341	1.76274	0.0402878
Fam105b	OTU deubiquitinase with linear linkage specificity	1030.28	6132.89	5.95266	3.38642	1.75976	0.0394976
Dpep1	dipeptidase 1 (renal)	3635.78	21022.3	5.78206	3.342	1.74071	0.0410557
Star	steroidogenic acute regulatory protein	80.112	500.25	6.24438	3.32834	1.7348	0.0467358
Slc45a3	solute carrier family 45, member 3	383.792	2236.1	5.82632	3.32516	1.73342	0.0429134
Igfbp6	insulin-like growth factor binding protein 6	1115.98	6413.07	5.74659	3.32238	1.73222	0.0422247
Cyp1b1	cytochrome P450, family 1, subfamily b, polypeptide 1	470.425	2723.46	5.78937	3.31973	1.73107	0.0429381
Col8a2	collagen, type VIII, alpha 2	173.265	1021.97	5.89829	3.30688	1.72547	0.0451964
Cd14	CD14 antigen	395.902	2267.23	5.72673	3.29462	1.72011	0.044299
Crispld2	cysteine-rich secretory protein LCCL domain containing 2	3800.66	21337.9	5.61426	3.28809	1.71725	0.0434672
Loxl3	lysyl oxidase-like 3	706.103	3995.56	5.6586	3.28726	1.71689	0.0440976
Slc17a7	solute carrier family 17 (sodium-dependent inorganic phosphate cotransporter), member 7	509.549	2869.46	5.63136	3.27131	1.70987	0.0451381
Gatsl3	GATS protein-like 3	349.325	1972.01	5.64521	3.26409	1.70668	0.045946
Rbp1	retinol binding protein 1, cellular	1278.07	7105.48	5.55956	3.2634	1.70638	0.0449063
Cx3cl1	chemokine (C-X3-C motif) ligand 1	235.678	1338.65	5.67999	3.25754	1.70378	0.0469544
Frem1	Fras1 related extracellular matrix protein 1	172.334	984.397	5.71215	3.24804	1.69957	0.0481881
1190002H23Rik	regulator of cell cycle	1103.87	6086.73	5.514	3.24681	1.69902	0.0457808
Il4ra	interleukin 4 receptor, alpha	1682.35	9045.29	5.37658	3.20519	1.68041	0.0477078
Inmt	indolethylamine N-methyltransferase	312.996	1706.86	5.45331	3.19718	1.6768	0.0495901
